# Supplementary material for: Single-cell and bulk RNA-sequencing reveal PRRX2-driven cancer-associated fibroblast-mediated perineural invasion for predicting the immunotherapy outcome in colorectal cancer
Source: Front Cell Dev Biol. 2025 Sep 29;13:1620388. doi: 10.3389/fcell.2025.1620388 (PMC12516196; doi:10.3389/fcell.2025.1620388)
Supplement: Supplementary file 3 [file DataSheet1.zip]

Archive with 3 entries (3 files):
- S01.review_prepare_scRNA.R
- S02.review_survival_clinical_MMP2_myCAF.R
- S03.review_survival_clinical_PRRX2.R
