# Supplementary material for: Single-cell and bulk RNA-sequencing reveal PRRX2-driven cancer-associated fibroblast-mediated perineural invasion for predicting the immunotherapy outcome in colorectal cancer
Source: Front Cell Dev Biol. 2025 Sep 29;13:1620388. doi: 10.3389/fcell.2025.1620388 (PMC12516196; doi:10.3389/fcell.2025.1620388)
Supplement: Supplementary file 3 [file DataSheet1.zip › S01.review_prepare_scRNA.R]

library("Seurat")
library("Scissor")
library("openxlsx")
library("data.table")
library("SingleR")
library("celldex")
library("pheatmap")
library("tidyr")
library("tibble")
library("data.table")
library("ggSCvis")
library("COSG")
library("BayesPrism")
library("InstaPrism")
library("ggsci")
library("cowplot")
library("ClusterGVis")
library("ArchR")
library("scRNAtoolVis")
library("ComplexHeatmap")
library("introdataviz")
library("clusterProfiler")
library("org.Hs.eg.db")
##

source("/media/desk16/ey176/Project/006.CRC_PNI_tmp/functions/SE01_prepare_bulk_and_anwser_func.R")
source("/media/desk16/ey176/Project/006.CRC_PNI_tmp/functions/SE02_prepare_scRNA_func.R")
source("/media/desk16/ey176/Project/006.CRC_PNI_tmp/functions/SE03_raw_anno_scRNA_func.R")
source("/media/desk16/ey176/Project/006.CRC_PNI_tmp/functions/SE04_custom_scissor_func.R")
source("/media/desk16/ey176/Project/006.CRC_PNI_tmp/functions/SE05_cell_cmp_func.R")
source("/media/desk16/ey176/Project/006.CRC_PNI_tmp/functions/SE06_Part2_suppl_cell_marker.R")
source("/media/desk16/ey176/Project/006.CRC_PNI_tmp/functions/SE06_Part2_suppl_func.R")
source("/media/desk16/ey176/Project/006.CRC_PNI_tmp/functions/SE07_Part3_CSI_func.R")
source("/media/desk16/ey176/Project/006.CRC_PNI_tmp/functions/SE07_Part3_suppl_func.R")

##
creat_by_dir<-function (dir=NULL,stim=NULL,inf=NULL) {
  sc_object <- CreateSeuratObject(counts =  Read10X(dir) ,
                                  min.cells = 3,
                                  min.features = 200 )
  
  sc_object$stim <- eval(stim)
  sc_object$sampleinf <- eval(inf)
  return(sc_object)
}

creat_by_file<-function(dir=NULL,stim=NULL,inf=NULL){
  exp <- fread(dir,sep='\t')
  exp <- as.data.frame(exp)
  rownames(exp) = exp[,1]
  exp = exp[,-1]
  
  sc_object <- CreateSeuratObject(counts = exp ,
                                  min.cells = 3,
                                  min.features = 200 )
  sc_object[["percent.mt"]] <- PercentageFeatureSet(sc_object, pattern = "^MT-")
  sc_object$stim <- eval(stim)
  sc_object$sampleinf <- eval(inf)
  return(sc_object)
}


## 初始化本项目的单细胞列表，合并后去批次
sceList = list()

########（1）GSE132257  #######
# 提供了count matrix。总共18409个细胞，但是有肿瘤、有normal，只保留肿瘤细胞即可。

# 注释文件
GSE132257_meta = read.delim("/media/desk16/ey176/Downloads/GEO/colorectal_cancer/scRNA/GSE132257/GSE132257_processed_protocol_and_fresh_frozen_cell_annotation.txt",header = T)
GSE132257_meta <- filter(GSE132257_meta,Class=='Tumor')
GSE132257_meta$Index <- gsub('-','.',GSE132257_meta$Index)
# 所有样本合并在一起的count matrix
raw.data = fread("/media/desk16/ey176/Downloads/GEO/colorectal_cancer/scRNA/GSE132257/GSE132257_GEO_processed_protocol_and_fresh_frozen_raw_UMI_count_matrix.txt.gz", check.names = F)
raw.data <- as.data.frame.array(raw.data)
rownames(raw.data) <- raw.data[,1]
raw.data[,1] <- NULL
sce.tmp <- CreateSeuratObject(counts = raw.data, min.cells = 3, min.features = 200)
# 只保留肿瘤样本。最后保留下：5个肿瘤样本，10723个细胞
sce.tmp <- subset(sce.tmp,cells= GSE132257_meta$Index)
table(rownames(sce.tmp@meta.data) == GSE132257_meta$Index)  ## 细胞顺序一致
sce.tmp@meta.data$sampleinf = GSE132257_meta$Sample
sce.tmp@meta.data$orig.ident = sce.tmp@meta.data$sampleinf
sce.tmp$stim <- "GSE132257"
sce.tmp[["percent.mt"]] <- PercentageFeatureSet(sce.tmp, pattern = "^MT-")
## 添加到sceList里面
sceList[[1]] = sce.tmp


########（2）GSE132465 #########
# 注释文件
GSE132465_meta = read.delim("/media/desk16/ey176/Downloads/GEO/colorectal_cancer/scRNA/GSE132465/GSE132465_GEO_processed_CRC_10X_cell_annotation.txt",header = T)
GSE132465_meta <- filter(GSE132465_meta,Class=='Tumor')
# 所有样本合并在一起的count matrix
raw.data = fread("/media/desk16/ey176/Downloads/GEO/colorectal_cancer/scRNA/GSE132465/GSE132465_GEO_processed_CRC_10X_raw_UMI_count_matrix.txt.gz", check.names = F)
raw.data <- as.data.frame.array(raw.data)
rownames(raw.data) <- raw.data[,1]
raw.data[,1] <- NULL
sce.tmp <- CreateSeuratObject(counts = raw.data, min.cells = 3, min.features = 200)
# 只保留肿瘤样本。最后保留下：33个样本，63689个细胞
sce.tmp <- subset(sce.tmp,cells= GSE132465_meta$Index)
table(rownames(sce.tmp@meta.data) == GSE132465_meta$Index)  ## 细胞顺序一致
sce.tmp@meta.data$sampleinf = GSE132465_meta$Sample
sce.tmp@meta.data$orig.ident = sce.tmp@meta.data$sampleinf
sce.tmp$stim <- "GSE132465"
sce.tmp[["percent.mt"]] <- PercentageFeatureSet(sce.tmp, pattern = "^MT-")
## 添加到sceList里面
sceList[[2]] = sce.tmp


########（3） GSE144735。所有样本合在一个文件里，count matrix #######
# 注释文件
GSE144735_meta = read.delim("/media/desk16/ey176/Downloads/GEO/colorectal_cancer/scRNA/GSE144735/GSE144735_processed_KUL3_CRC_10X_annotation.txt",header = T)
GSE144735_meta <- filter(GSE144735_meta,Class=='Tumor')
# 所有样本合并在一起的count matrix
raw.data = fread("/media/desk16/ey176/Downloads/GEO/colorectal_cancer/scRNA/GSE144735/GSE144735_processed_KUL3_CRC_10X_raw_UMI_count_matrix.txt.gz", check.names = F)
raw.data <- as.data.frame.array(raw.data)
rownames(raw.data) <- raw.data[,1]
raw.data[,1] <- NULL
sce.tmp <- CreateSeuratObject(counts = raw.data, min.cells = 3, min.features = 200)
# 只保留肿瘤样本。最后保留下: 6个样本；8254个细胞
sce.tmp <- subset(sce.tmp,cells= GSE144735_meta$Index)
table(rownames(sce.tmp@meta.data) == GSE144735_meta$Index)  ## 细胞顺序一致
sce.tmp@meta.data$sampleinf = GSE144735_meta$Sample
sce.tmp@meta.data$orig.ident = sce.tmp@meta.data$sampleinf
sce.tmp$stim <- "GSE144735"
sce.tmp[["percent.mt"]] <- PercentageFeatureSet(sce.tmp, pattern = "^MT-")
## 添加到sceList里面
sceList[[3]] = sce.tmp


########（4）GSE146771 ########
# 注释文件
GSE146771_meta = read.delim("/media/desk16/ey176/Downloads/GEO/colorectal_cancer/scRNA/GSE146771/GSE146771_CRC.Leukocyte.10x.Metadata.txt.gz",header = T)
GSE146771_meta <- filter(GSE146771_meta, Tissue=='T')
# 所有样本合并在一起的TPM matirx，需要转成count
raw.data = fread("/media/desk16/ey176/Downloads/GEO/colorectal_cancer/scRNA/GSE146771/GSE146771_CRC.Leukocyte.10x.TPM.txt.gz", check.names = F)
raw.data <- as.data.frame.array(raw.data)
rownames(raw.data) <- raw.data[,1]
raw.data[,1] <- NULL
raw.data <- round(2^raw.data-1) # 转成count
sce.tmp <- CreateSeuratObject(counts = raw.data, min.cells = 3, min.features = 200)
# 只保留肿瘤样本。最后保留下:  10个样本；10694个细胞；
sce.tmp <- subset(sce.tmp, cells= GSE146771_meta$CellName)
table(rownames(sce.tmp@meta.data) == GSE146771_meta$CellName)  ## 细胞顺序一致
sce.tmp@meta.data$sampleinf = GSE146771_meta$Sample
sce.tmp@meta.data$orig.ident = sce.tmp@meta.data$sampleinf
sce.tmp$stim <- "GSE146771"
sce.tmp[["percent.mt"]] <- PercentageFeatureSet(sce.tmp, pattern = "^MT-")
## 添加到sceList里面
sceList[[4]] = sce.tmp


########（5）GSE166555// 13个肿瘤样本的count matrix，每一个样本单独一个count matrix ########

sce.tmp <- list()
cdir = list.files('/media/desk16/ey176/Downloads/GEO/colorectal_cancer/scRNA/GSE166555/tumor_countMatrix', full.names = F)
for (i in 1:13) {
  samp = gsub(".tsv.gz", "", cdir[i])
  infile = paste("/media/desk16/ey176/Downloads/GEO/colorectal_cancer/scRNA/GSE166555/tumor_countMatrix/", cdir[i], sep="")
  sce.tmp[i] <- creat_by_file(infile, "GSE166555", samp)
  print(samp)
}
## 添加到sceList里面
sceList[5:17] = sce.tmp[1:13]


########（6）GSE178341 // H5格式，所有样本在一个文件里 ########
count = Seurat::Read10X_h5('/media/desk16/ey176/Downloads/GEO/colorectal_cancer/scRNA/GSE178341/GSE178341_crc10x_full_c295v4_submit.h5') ## 共370114个细胞
sce.tmp <- CreateSeuratObject(count,min.cells=3,min.features=200)
sce.tmp@meta.data$stim = 'GSE178341'
sce.tmp@meta.data$sampleinf = sapply(1:nrow(sce.tmp@meta.data), function(x) strsplit(rownames(sce.tmp@meta.data)[x], split = "_id")[[1]][1])
sce.tmp@meta.data$sampleType =  sapply(1:nrow(sce.tmp@meta.data), function(x) strsplit(rownames(sce.tmp@meta.data)[x], split = "_")[[1]][2])
# 只保留sampleType是T、TA、TB的细胞。// 剩下257251个细胞
sce.tmp = subset(sce.tmp, cells = rownames(sce.tmp@meta.data)[which(sce.tmp@meta.data$sampleType %in% c("T", "TA", "TB"))])
sce.tmp[["percent.mt"]] <- PercentageFeatureSet(sce.tmp, pattern = "^MT-")
## 添加到sceList里面
sceList[[18]] = sce.tmp


########（7）GSE188711. 6个肿瘤样本，10X格式 ########
dir = '/media/desk16/ey176/Downloads/GEO/colorectal_cancer/scRNA/GSE188711/10X_files'
samples=list.files( dir )
samples
sce.tmp = lapply(samples, function(pro){
  print(pro)
  sce = CreateSeuratObject( Read10X(file.path(dir,pro)),
                            project = pro,
                            min.cells = 20,
                            min.features = 500 )
  sce$stim <- "GSE188711"
  sce$sampleinf <- pro
  sce[["percent.mt"]] <- PercentageFeatureSet(sce,pattern="^MT-")
  return(sce)
})
do.call(rbind,lapply(sce.tmp, dim))
## 添加到sceList里面
sceList[19:24] = sce.tmp[1:6]


########（8）GSE200997， 原始count Matrix，所有样本都在一个文件里 #########
GSE200997_meta <- read.csv('/media/desk16/ey176/Downloads/GEO/colorectal_cancer/scRNA/GSE200997/GSE200997_GEO_processed_CRC_10X_cell_annotation.csv',sep=',')
GSE200997_meta <- filter(GSE200997_meta,Condition=='Tumor')

# 所有样本合并在一起的count matrix
raw.data = fread("/media/desk16/ey176/Downloads/GEO/colorectal_cancer/scRNA/GSE200997/GSE200997_GEO_processed_CRC_10X_raw_UMI_count_matrix.csv.gz", check.names = F)
raw.data <- as.data.frame.array(raw.data)
rownames(raw.data) <- raw.data[,1]
raw.data[,1] <- NULL
sce.tmp <- CreateSeuratObject(counts = raw.data, min.cells = 3, min.features = 200)
sce.tmp = subset(sce.tmp, cells = GSE200997_meta$X) ## 只保留肿瘤样本中的细胞
sce.tmp@meta.data$stim = 'GSE200997'
sce.tmp@meta.data$sampleinf = GSE200997_meta$samples
sce.tmp[["percent.mt"]] <- PercentageFeatureSet(sce.tmp,pattern="^MT-")
## 添加到sceList里面
sceList[[25]] = sce.tmp

########（9）GSE201349. 只有3个肿瘤样本。 10X格式#########
dir = '/media/desk16/ey176/Downloads/GEO/colorectal_cancer/scRNA/GSE201349/10X_files'
samples=list.files( dir )
samples
sce.tmp = lapply(samples, function(pro){
  print(pro)
  sce = CreateSeuratObject( Read10X(file.path(dir,pro)),
                            project = pro,
                            min.cells = 3,
                            min.features = 200 )
  sce$stim <- "GSE201349"
  sce$sampleinf <- pro
  sce[["percent.mt"]] <- PercentageFeatureSet(sce,pattern="^MT-")
  return(sce)
})
do.call(rbind,lapply(sce.tmp, dim))
## 添加到sceList里面
sceList[26:28] = sce.tmp[1:3]

########（10）GSE205506. 只有10个免疫治疗之前的肿瘤样本 #########
dir = '/media/desk16/ey176/Downloads/GEO/colorectal_cancer/scRNA/GSE205506/10X_files'
samples=list.files( dir )
samples
sce.tmp = lapply(samples, function(pro){
  print(pro)
  sce = CreateSeuratObject( Read10X(file.path(dir,pro)),
                            project = pro,
                            min.cells = 3,
                            min.features = 200 )
  sce$stim <- "GSE205506"
  sce$sampleinf <- pro
  sce[["percent.mt"]] <- PercentageFeatureSet(sce,pattern="^MT-")
  return(sce)
})
do.call(rbind,lapply(sce.tmp, dim))
## 添加到sceList里面
sceList[29:38] = sce.tmp[1:10]


########（11）GSE231559. 肠癌肝转移,有6个肠癌肿瘤样本 #########
dir = '/media/desk16/ey176/Downloads/GEO/colorectal_cancer/scRNA/GSE231559/10X_files'
samples=list.files( dir )
samples
sce.tmp = lapply(samples, function(pro){
  print(pro)
  sce = CreateSeuratObject( Read10X(file.path(dir,pro)),
                            project = pro,
                            min.cells = 3,
                            min.features = 200 )
  sce$stim <- "GSE231559"
  sce$sampleinf <- pro
  sce[["percent.mt"]] <- PercentageFeatureSet(sce,pattern="^MT-")
  return(sce)
})
do.call(rbind,lapply(sce.tmp, dim))
## 添加到sceList里面
sceList[39:44] = sce.tmp[1:6]


########（12）GSE81861 // 只有375个细胞，不要这个数据集了 #########
# 所有样本合并在一起的count matrix
#raw.data = fread("/media/desk16/ey176/Downloads/GEO/colorectal_cancer/scRNA/GSE81861/GSE81861_CRC_tumor_all_cells_COUNT.csv.gz", check.names = F)
#raw.data <- as.data.frame.array(raw.data)
#rownames(raw.data) <- raw.data[,1]
#raw.data[,1] <- NULL
#sce.tmp <- CreateSeuratObject(counts = raw.data, min.cells = 3, min.features = 200)


########（13）E-MTAB-8107.所有样本合并在了一个10X格式的文件 ##########
E_MTAB_8107_meta <- read.csv("/media/desk16/ey176/Downloads/GEO/colorectal_cancer/scRNA/E-MTAB-8107/2099-Colorectalcancer_metadata.csv.gz")
# 只保留肿瘤细胞
E_MTAB_8107_meta = E_MTAB_8107_meta[which(E_MTAB_8107_meta$TumorSite %in% c("B", "C")), ]

sce = CreateSeuratObject( Read10X("/media/desk16/ey176/Downloads/GEO/colorectal_cancer/scRNA/E-MTAB-8107/E-MTAB-8107_CRC"),
                          project = "E-MTAB-8107_CRC",
                          min.cells = 3,
                          min.features = 200 )
sce = subset(sce, cell = E_MTAB_8107_meta$Cell) #只保留肿瘤样本
sce$stim <- "E-MTAB-8107"
table(E_MTAB_8107_meta$Cell == rownames(sce@meta.data))  # 确保细胞顺序一致
sce$sampleinf <- E_MTAB_8107_meta$PatientNumber
sce[["percent.mt"]] <- PercentageFeatureSet(sce,pattern="^MT-")
## 添加到sceList里面
sceList[[45]] = sce


########（14）GSE178318, 所有样本合并在了一个10X格式的文件 ##########
# 有CRC、LM、PBMC。只要CRC的细胞。
sce = CreateSeuratObject( Read10X("/media/desk16/ey176/Downloads/GEO/colorectal_cancer/scRNA/GSE178318/10X_files"),
                          project = "GSE178318",
                          min.cells = 3,
                          min.features = 200 )

sce$stim <- "GSE178318"
a1 = sapply(1:nrow(sce@meta.data), function(x) strsplit(rownames(sce@meta.data)[x], split="_")[[1]][2])
a2 = sapply(1:nrow(sce@meta.data), function(x) strsplit(rownames(sce@meta.data)[x], split="_")[[1]][3])
sce$sampleinf = paste(a1,a2, sep="_")
sce = subset(sce, cells = rownames(sce@meta.data)[which(sce@meta.data$sampleinf %in% 
                                                          c("COL07_CRC","COL12_CRC", "COL15_CRC", "COL16_CRC", "COL17_CRC", "COL18_CRC"))])
sce@meta.data$orig.ident = sce@meta.data$sampleinf
sce[["percent.mt"]] <- PercentageFeatureSet(sce,pattern="^MT-")
## 添加到sceList里面
sceList[[46]] = sce

########（15）GSE161277, 10X格式的文件,4个CRC肿瘤样本 ##########
dir = '/media/desk16/ey176/Downloads/GEO/colorectal_cancer/scRNA/GSE161277/carcinoma_10X_files'
samples=list.files( dir )
samples
sce.tmp = lapply(samples, function(pro){
  print(pro)
  sce = CreateSeuratObject( Read10X(file.path(dir,pro)),
                            project = pro,
                            min.cells = 3,
                            min.features = 200 )
  sce$stim <- "GSE161277"
  sce$sampleinf <- pro
  sce[["percent.mt"]] <- PercentageFeatureSet(sce,pattern="^MT-")
  return(sce)
})
do.call(rbind,lapply(sce.tmp, dim))
## 添加到sceList里面
sceList[47:50] = sce.tmp[1:4]


########（16）GSE179784, 4个CRC肿瘤样本 ##########
# 4个CRC肿瘤样本（其中1个患者提供了3个count matrix；另外3个提供10X格式）
# patient1
file_list = list.files("/media/desk16/ey176/Downloads/GEO/colorectal_cancer/scRNA/GSE179784/Patient1")
sce.tmp = list()
for( i in 1:3){
  raw.data = fread(file.path("/media/desk16/ey176/Downloads/GEO/colorectal_cancer/scRNA/GSE179784/Patient1", file_list[i]), check.names = F)
  raw.data = as.data.frame.array(raw.data)
  rownames(raw.data) = raw.data[,1]
  raw.data[,1] = NULL
  sce.tmp[[i]] = CreateSeuratObject(counts = raw.data, min.cells = 3, min.features = 200)
  sce.tmp[[i]]@meta.data$stim = 'GSE179784'
  sce.tmp[[i]]@meta.data$sampleinf = "GSM5434092_Patient1"
  sce.tmp[[i]][["percent.mt"]] = PercentageFeatureSet(sce.tmp[[i]],pattern="^MT-")
}
## 添加到sceList里面
sceList[51:53] = sce.tmp[1:3]

# GSM6253683_Patient2 GSM6253684_Patient3 GSM6253685_Patient4
dir = '/media/desk16/ey176/Downloads/GEO/colorectal_cancer/scRNA/GSE179784/10X_files'
samples=list.files( dir )
samples
sce.tmp = lapply(samples, function(pro){
  print(pro)
  sce = CreateSeuratObject( Read10X(file.path(dir,pro)),
                            project = pro,
                            min.cells = 3,
                            min.features = 200 )
  sce$stim <- "GSE179784"
  sce$sampleinf <- pro
  sce[["percent.mt"]] <- PercentageFeatureSet(sce,pattern="^MT-")
  return(sce)
})
do.call(rbind,lapply(sce.tmp, dim))
## 添加到sceList里面
sceList[54:56] = sce.tmp[1:3]

#########（17）GSE236581, 所有的数据都在一个10X文件里; 975275个细胞 ##########
GSE236581_meta = fread("/media/desk16/ey176/Downloads/GEO/colorectal_cancer/scRNA/GSE236581/GSE236581_CRC-ICB_metadata.txt.gz", check.names = F)
GSE236581_meta = as.data.frame(GSE236581_meta)
GSE236581_meta <- filter(GSE236581_meta, Tissue=='Tumor'& Treatment == "I") #只保留治疗前的&肿瘤样本;还剩下105959个细胞
#
sce = CreateSeuratObject( Read10X("/media/desk16/ey176/Downloads/GEO/colorectal_cancer/scRNA/GSE236581/10X_files"),
                          project = "GSE236581",
                          min.cells = 3,
                          min.features = 200 )
sce$stim <- "GSE236581"
a1 = sapply(1:nrow(sce@meta.data), function(x) strsplit(rownames(sce@meta.data)[x], split="_")[[1]][1])
sce$sampleinf = a1
sce = subset(sce, cells = GSE236581_meta$V1)
sce[["percent.mt"]] <- PercentageFeatureSet(sce,pattern="^MT-")
## 添加到sceList里面
sceList[[57]] = sce


#########（18）GSE242271, 5个样本的CD45+##########
dir = '/media/desk16/ey176/Downloads/GEO/colorectal_cancer/scRNA/GSE242271//10X_files'
samples=list.files( dir )
samples
sce.tmp = lapply(samples, function(pro){
  print(pro)
  sce = CreateSeuratObject( Read10X(file.path(dir,pro)),
                            project = pro,
                            min.cells = 3,
                            min.features = 200 )
  sce$stim <- "GSE242271"
  sce$sampleinf <- pro
  sce[["percent.mt"]] <- PercentageFeatureSet(sce,pattern="^MT-")
  return(sce)
})
do.call(rbind,lapply(sce.tmp, dim))
## 添加到sceList里面
sceList[58:62] = sce.tmp[1:5]


###########（19）GSE245552 // 16个primary，10X格式 ###########

dir = '/media/desk16/ey176/Downloads/GEO/colorectal_cancer/scRNA/GSE245552/10X_files'
samples=list.files( dir )
samples
sce.tmp = lapply(samples, function(pro){
  print(pro)
  sce = CreateSeuratObject( Read10X(file.path(dir,pro)),
                            project = pro,
                            min.cells = 3,
                            min.features = 200 )
  sce$stim <- "GSE245552"
  sce$sampleinf <- pro
  sce[["percent.mt"]] <- PercentageFeatureSet(sce,pattern="^MT-")
  return(sce)
})
do.call(rbind,lapply(sce.tmp, dim))
## 添加到sceList里面
sceList[63:78] = sce.tmp[1:16]

###########（20）GSE163974 ，1个肿瘤样本,才753个细胞 ###########
sce = CreateSeuratObject( Read10X("/media/desk16/ey176/Downloads/GEO/colorectal_cancer/scRNA/GSE163974/10X_files/GSM4994386/"),
                          project = "GSE163974",
                          min.cells = 3,
                          min.features = 200 )

sce$stim <- "GSE163974"
sce$sampleinf = "GSM4994386"
sce[["percent.mt"]] <- PercentageFeatureSet(sce,pattern="^MT-")
## 添加到sceList里面
sceList[[79]] = sce


###########（21）GSE234804 // 3个CRC原发,h5seurat ###########
sce.tmp=list()
sce.tmp[[1]]  <- LoadH5Seurat("/media/desk16/ey176/Downloads/GEO/colorectal_cancer/scRNA/GSE234804/GSM7474991_CRC2_new.h5seurat")
sce.tmp[[1]] <- CreateSeuratObject(counts = sce.tmp[[1]]@assays$RNA@counts, min.cells = 3, min.features = 200)
sce.tmp[[1]]@meta.data$stim = 'GSE234804'
sce.tmp[[1]]@meta.data$sampleinf = "GSM7474991_CRC2"
sce.tmp[[1]][["percent.mt"]] <- PercentageFeatureSet(sce.tmp[[1]],pattern="^MT-")
## 添加到sceList里面
sceList[[80]] = sce.tmp[[1]]

#
sce.tmp[[2]]  <- LoadH5Seurat("/media/desk16/ey176/Downloads/GEO/colorectal_cancer/scRNA/GSE234804/GSM7474992_CRC3_new.h5seurat")
sce.tmp[[2]] <- CreateSeuratObject(counts = sce.tmp[[2]]@assays$RNA@counts, min.cells = 3, min.features = 200)
sce.tmp[[2]]@meta.data$stim = 'GSE234804'
sce.tmp[[2]]@meta.data$sampleinf = "GSM7474992_CRC3"
sce.tmp[[2]][["percent.mt"]] <- PercentageFeatureSet(sce.tmp[[2]],pattern="^MT-")
## 添加到sceList里面
sceList[[81]] = sce.tmp[[2]]

#
sce.tmp=list()
sce.tmp[[3]]  <- LoadH5Seurat("/media/desk16/ey176/Downloads/GEO/colorectal_cancer/scRNA/GSE234804/GSM7474993_CRC4_new.h5seurat")
sce.tmp[[3]] <- CreateSeuratObject(counts = sce.tmp[[3]]@assays$RNA@counts, min.cells = 3, min.features = 200)
sce.tmp[[3]]@meta.data$stim = 'GSE234804'
sce.tmp[[3]]@meta.data$sampleinf = "GSM7474993_CRC4"
sce.tmp[[3]][["percent.mt"]] <- PercentageFeatureSet(sce.tmp[[3]],pattern="^MT-")
## 添加到sceList里面
sceList[[82]] = sce.tmp[[3]]

do.call(rbind, lapply(sceList, dim)) # 902802


######### 合并
for (i in c(1:82)) {  
  print(i)
  sceList[[i]] <- subset(sceList[[i]], subset = percent.mt < 10)
  sceList[[i]] <- NormalizeData(sceList[[i]], verbose = FALSE)
  sceList[[i]] <- FindVariableFeatures(sceList[[i]], selection.method = "vst", nfeatures = 2000)
}

s<-c()
for(j in 1:length(sceList)) {
  print(j)
  s <- c(s, sceList[[j]]$stim[1])
}


#### Harmony批次处理
crc.all <- merge(sceList[[1]], y= sceList[ -1 ], add.cell.ids = s)  ## 耗时20分钟


crc.all <- ScaleData(crc.all)   ## 耗时35分钟
VariableFeatures(crc.all) <- c()
for (i in 1:length(sceList)){
  VariableFeatures(crc.all) <- c(VariableFeatures(crc.all),
                                 VariableFeatures(sceList[[i]]))
}
VariableFeatures(crc.all) = unique(VariableFeatures(crc.all))

#####
crc.all <- RunPCA(crc.all, npcs=30, features = VariableFeatures(crc.all))   # 50分钟
#
Sys.time()
crc.all <- FindNeighbors(crc.all, reduction = "pca", dims = 1:30 )
crc.all <- FindClusters(crc.all, resolution = 0.5)  
crc.all <- RunUMAP(crc.all, reduction = "pca", dims = 1:30)   

#--- 看看去批次之前的效果
p2 = DimPlot(crc.all, reduction = "umap", group.by = "stim", raster = T)
ggsave(p2, file="./template_figure/F1S_before_UMAP_stim.PDF", width = 6, height = 5)
save(crc.all, file = "crc.all.before.Rdata")

##RunHarmony：
library(harmony)
crc.all <- RunHarmony(crc.all, group.by.vars =  c("stim", "sampleinf"), theta=c(1,1), lambda=3) # 20分钟
Sys.time()
crc.all <- FindNeighbors(crc.all, reduction = "harmony", dims = 1:30 )
crc.all <- FindClusters(crc.all, resolution = 0.5)  ##### 强调： cluster数目在10类左右。
crc.all <- RunUMAP(crc.all, reduction = "harmony", dims = 1:30)   
crc.all$seurat_clusters = factor(crc.all$seurat_clusters, levels = sort(as.numeric(levels(crc.all$seurat_clusters))))
Idents(crc.all) = crc.all$seurat_clusters
table(crc.all$seurat_clusters)

#--- 看看去批次之后的效果
p1 = DimPlot(crc.all, reduction = "umap", group.by = "stim", raster = T)
ggsave(p1, file="./template_figure/F1S_A1_Dimplot_stim.PDF", width = 6, height = 5)
