# Supplementary material for: Single-cell and bulk RNA-sequencing reveal PRRX2-driven cancer-associated fibroblast-mediated perineural invasion for predicting the immunotherapy outcome in colorectal cancer
Source: Front Cell Dev Biol. 2025 Sep 29;13:1620388. doi: 10.3389/fcell.2025.1620388 (PMC12516196; doi:10.3389/fcell.2025.1620388)
Supplement: Supplementary file 3 [file DataSheet1.zip › S02.review_survival_clinical_MMP2_myCAF.R]

duo_cell_surv = function (clinical,id_n,time_n,status_n,dec_m,cell_n,title,time_name,ts1=0.5,ts2=0.5) {
  c_clinical <- clinical[,c(id_n,time_n,status_n)]
  colnames(c_clinical) <- c("id","time","status")
  if(length(unique(is.na(c_clinical$time))) > 1){
    c_clinical<-c_clinical[!is.na(c_clinical$time),]
  } 
  
  dec_df<-data.frame(id=rownames(dec_m))
  dec_df<-cbind(dec_df,dec_m[,cell_n])
  colnames(dec_df)[2:3]<-c("cell1","cell2")
  
  c_clinical<-merge(c_clinical,dec_df,by="id")
  
  c_clinical$cell1_dis<-ifelse(c_clinical$cell1>quantile(c_clinical$cell1,ts1),"High","Low")
  c_clinical$cell1_dis<-factor(c_clinical$cell1_dis,levels=c("Low","High"))
  
  c_clinical$cell2_dis<-ifelse(c_clinical$cell2>quantile(c_clinical$cell2,ts2),"High","Low")
  c_clinical$cell2_dis<-factor(c_clinical$cell2_dis,levels=c("Low","High"))
  
  sfit<-survfit(Surv(time, status) ~ cell1_dis, data = c_clinical)
  p_surv1<-ggsurvplot(sfit,data = c_clinical,pval = T,risk.table = F,title=title,
                      legend=c(0.725,0.875),
                      legend.title = cell_n[1], legend.labs = c("Low", "High"),palette =c("#343DAE","#D73027"),
                      ylab=time_name,xlab="Months",conf.int = F,surv.median.line = "hv",
                      log.rank.weights="1",pval.size=rel(3.3),
                      font.x=11,font.y=11,font.tickslab=9,font.legend=10,fontsize=rel(3.3))
  
  p_surv1$plot
  
  sfit<-survfit(Surv(time, status) ~ cell2_dis, data = c_clinical)
  p_surv2<-ggsurvplot(sfit,data = c_clinical,pval = T,risk.table = F,title=title,
                      legend=c(0.725,0.875),
                      legend.title = cell_n[2], legend.labs = c("Low", "High"),palette =c("#343DAE","#D73027"),
                      ylab=time_name,xlab="Months",conf.int = F,surv.median.line = "hv",
                      log.rank.weights="1",pval.size=rel(3.3),
                      font.x=11,font.y=11,font.tickslab=9,font.legend=10,fontsize=rel(3.3))
  
  p_surv2$plot
  
  sfit<-survfit(Surv(time, status) ~ cell1_dis + cell2_dis, data = c_clinical)
  p_surv3<-ggsurvplot(sfit,data = c_clinical,pval = T,risk.table = F,title=title,
                      legend=c(0.725,0.875),
                      legend.title = "", legend.labs = c(paste(cell_n[1]," Low, ",cell_n[2]," Low",sep=""),
                                                         paste(cell_n[1]," Low, ",cell_n[2]," High",sep=""),
                                                         paste(cell_n[1]," High, ",cell_n[2]," Low",sep=""),
                                                         paste(cell_n[1]," High, ",cell_n[2]," High",sep="")),
                      palette = c("#343DAE","#0072B5FF", "#F46D43","#D73027"),
                      ylab=time_name,xlab="Months",conf.int = F,surv.median.line = "hv",
                      log.rank.weights="1",pval.size=rel(3.3),
                      font.x=11,font.y=11,font.tickslab=9,font.legend=10,fontsize=rel(3.3))
  
  p_surv3$plot
  
  ggarrange(p_surv1$plot+theme(aspect.ratio = 1),
            p_surv2$plot+theme(aspect.ratio = 1),
            p_surv3$plot+theme(aspect.ratio = 1),
            ncol=3)
  
}


plot_box_cmp = function (df,xn,yn,group_n,cmp_list,title,y_name,asp=1.25,cols=NULL) {
  c_df<-df[,c(xn,yn,group_n)]
  colnames(c_df)<-c("x","y","group")
  
  c_df<-c_df[c_df$group %in% unique(unlist(cmp_list)),]
  
  if (is.null(cols)) {
    cols<-paletteContinuous(set="paired",n = length(unique(c_df$group))+4)[1:length(unique(c_df$group))]
  }
  
  p<-ggplot(data = c_df, aes(x=x, y=y, fill=group)) +
    stat_boxplot(geom ='errorbar', width = 0.4) +
    geom_boxplot(width = 0.6,outliers = F)+
    scale_fill_manual(values = cols)
  
  cs<-1.125
  if (length(cmp_list)>1) {
    cs<-1.575
  }
  
  p<-p+stat_compare_means(comparisons = cmp_list,
                          method = "wilcox.test",
                          tip.length = 0) +
    scale_y_continuous(limits = c(min(c_df$y),
                                  cs*max(c_df$y)-(cs-1)*min(c_df$y)))
  
  p<-p+geom_point(aes(fill=group),col="white",
                  position=position_jitterdodge(jitter.width = 0.2,dodge.width = 0.6),
                  alpha=0.6,shape=21,cex=3)
  p<-p+theme_classic()+theme(aspect.ratio = eval(asp),axis.title.x = element_blank(),
                             legend.position = "none",
                             axis.text.x=element_text(angle=45,hjust=1),
                             plot.margin = margin(10, 10, 10, 10, "pt"))
  
  p<-p+labs(title=eval(title),y=eval(y_name))
  return(p)
}


##########################（5）Fibroblastblast小亚群反卷积 ###############################


###### 预后信息######
comb_OS = read.delim("/media/desk16/ey176/Downloads/GEO/colorectal_cancer/bulk/CRC_comb_OS.xls")
comb_DFS = read.delim("/media/desk16/ey176/Downloads/GEO/colorectal_cancer/bulk/CRC_comb_DFS.xls")

###
cell1="MMP2+myCAF"
cell2="PDPN+myCAF" 

########### OS
pdf("./template_figure/F2_F1_dec_OS.GSE39582.pdf", height = 5, width = 10)
duo_cell_surv(clinical = comb_OS[which(comb_OS$Cohort == "GSE39582"), ],
              id_n = 1, time_n = 4, status_n = 3,
              dec_m = comb_des_res.fb,
              cell_n = c(cell1, cell2),
              title = "",time_name = "OS",
              ts1 = 0.5, ts2 = 0.5)  
dev.off()

pdf("./template_figure/F2_F1_dec_OS.coad_silu_2022.pdf", height = 5, width = 10)
duo_cell_surv(clinical = comb_OS[which(comb_OS$Cohort == "coad_silu_2022"), ],
              id_n = 1, time_n = 4, status_n = 3,
              dec_m = comb_des_res.fb,
              cell_n = c(cell1, cell2),
              title = "",time_name = "OS",
              ts1 = 0.5, ts2 = 0.5)  
dev.off()

pdf("./template_figure/F2_F1_dec_OS.TCGA.pdf", height = 5, width = 10)
duo_cell_surv(clinical = comb_OS[which(comb_OS$Cohort == "TCGA"), ],
              id_n = 1, time_n = 4, status_n = 3,
              dec_m = comb_des_res.fb,
              cell_n = c(cell1, cell2),
              title = "",time_name = "OS",
              ts1 = 0.5, ts2 = 0.5)  

dev.off()


###########DFS
# GSE17536 DFS 
p1_DFS = duo_cell_surv(clinical = comb_DFS[which(comb_DFS$Cohort == "GSE17536"), ],
                       id_n = 1, time_n = 4, status_n = 3,
                       dec_m = comb_des_res.fb,
                       cell_n = c(cell1, cell2),
                       title = "",time_name = "OS",
                       ts1 = 0.5, ts2 = 0.5)  
ggsave(p1_DFS, file="./template_figure/F2_F3.DFS.GSE17536.pdf", height = 5, width = 10)

# TCGA DFS
p2_DFS = duo_cell_surv(clinical = comb_DFS[which(comb_DFS$Cohort == "TCGA"), ],
                       id_n = 1, time_n = 4, status_n = 3,
                       dec_m = comb_des_res.fb,
                       cell_n = c(cell1, cell2),
                       title = "",time_name = "OS",
                       ts1 = 0.5, ts2 = 0.5)  
ggsave(p2_DFS, file="./template_figure/F2_F3.DFS.TCGA.pdf", height = 5, width = 10)


#################验证小亚群反卷积score与临床特征的关联 #################
#-----TCGA
TCGA_clinic = read.delim("~/Database/Tumor_hub/colorectal_cancer/Bulk/coadread_tcga/data_clinical_patient.txt")
TCGA_clinic = TCGA_clinic[-c(1:4), ]
TCGA_clinic = TCGA_clinic[, c(2, 7, 14:18, 24:26, 35, 37, 57:60)]
colnames(TCGA_clinic) = c("Patient_ID", "Sex", "pT", "pN", "pM", "stage", "RESIDUAL_TUMOR",
                          "Vascular_invasion", "Lymphovascular_invasion", "Perineural_Invasion",
                          "Outcome", "Age", "OS_Status", "OS_mon", "DFS_Status", "DFS_mon")
TCGA_clinic$Patient_ID = gsub("-",".", TCGA_clinic$Patient_ID)
TCGA_clinic$pT= ifelse(TCGA_clinic$pT %in% c("T4a", "T4b"), "T4", TCGA_clinic$pT)
TCGA_clinic$pN= ifelse(TCGA_clinic$pN %in% c("N1a", "N1b", "N1c"), "N1", 
                       ifelse(TCGA_clinic$pN %in% c("N2a", "N2b"), "N2", TCGA_clinic$pN))
TCGA_clinic$pM= ifelse(TCGA_clinic$pM %in% c("M1a", "M1b"), "M1", TCGA_clinic$pM)
TCGA_clinic$stage = ifelse(TCGA_clinic$stage %in% c("Stage IA"), "Stage I",
                           ifelse(TCGA_clinic$stage %in% c("Stage IIA", "Stage IIB", "Stage IIC"), "Stage II",
                                  ifelse(TCGA_clinic$stage %in% c("Stage IIIA", "Stage IIIB", "Stage IIIC"), "Stage III",
                                         ifelse(TCGA_clinic$stage %in% c("Stage IVA", "Stage IVB"), "Stage IV", TCGA_clinic$stage))))
TCGA_clinic$Outcome = ifelse(TCGA_clinic$Outcome %in% c("Complete Remission/Response", "Partial Remission/Response"), "CR/PR",
                             ifelse(TCGA_clinic$Outcome %in% c("Progressive Disease", "Stable Disease"), "PD/SD", TCGA_clinic$Outcome))
TCGA_clinic$Age = ifelse(TCGA_clinic$Age > 66, ">66", "<=66")


###
# PNI
p1 = plot_dec_box_cmp(clinical = TCGA_clinic, id_n = 1, cond_n = 10,
                      cond = c("NO", "YES"),
                      cmp = list(c("NO", "YES")),
                      dec_m = comb_des_res.fb, cell_n = c("MMP2+myCAF", "PDPN+myCAF"),
                      y_name = "Proportion",cols = NULL)
ggsave(p1, file="template_figure/F2_H1_PNI_barplot_1.PDF", width = 7, height = 3.5)

# Vascular_invasion
p2 = plot_dec_box_cmp(clinical = TCGA_clinic, id_n = 1, cond_n = 8,
                      cond = c("NO", "YES"),
                      cmp = list(c("NO", "YES")),
                      dec_m = comb_des_res.fb, cell_n = c("MMP2+myCAF", "PDPN+myCAF"),
                      y_name = "Proportion",cols = NULL)
ggsave(p2, file="template_figure/F2_H2_Vascular_invasion_barplot.PDF", width = 7, height = 3.5)

# Lymphovascular_invasion
p3 = plot_dec_box_cmp(clinical = TCGA_clinic, id_n = 1, cond_n = 9,
                      cond = c("NO", "YES"),
                      cmp = list(c("NO", "YES")),
                      dec_m = comb_des_res.fb, cell_n = c("MMP2+myCAF", "PDPN+myCAF"),
                      y_name = "Proportion",cols = NULL)
ggsave(p3, file="template_figure/F2_H3_Lymphovascular_invasion_barplot.PDF", width = 7, height = 3.5)

# pT
p4 = plot_dec_box_cmp(clinical = TCGA_clinic, id_n = 1, cond_n = 3,
                      cond = c("T1", "T2", "T3", "T4"),
                      cmp = list(c("T2", "T3"), c("T2", "T4"), c("T1", "T4")),
                      dec_m = comb_des_res.fb, cell_n = c("MMP2+myCAF", "PDPN+myCAF"),
                      y_name = "Proportion",cols = NULL)
ggsave(p4, file="template_figure/F2_H4_pT_barplot.PDF", width = 7, height = 3.5)

#pN
p5 = plot_dec_box_cmp(clinical = TCGA_clinic, id_n = 1, cond_n = 4,
                      cond = c("N0", "N1", "N2"),
                      cmp = list(c("N0", "N1"), c("N0", "N2"), c("N1", "N2")),
                      dec_m = comb_des_res.fb, cell_n = c("MMP2+myCAF", "PDPN+myCAF"),
                      y_name = "Proportion",cols = NULL)
ggsave(p5, file="template_figure/F2_H5_pN_barplot.PDF", width = 7, height = 3.5)

#pM
p6 = plot_dec_box_cmp(clinical = TCGA_clinic, id_n = 1, cond_n = 5,
                      cond = c("M0", "M1"),
                      cmp = list(c("M0", "M1")),
                      dec_m = comb_des_res.fb, cell_n = c("MMP2+myCAF", "PDPN+myCAF"),
                      y_name = "Proportion",cols = NULL)
ggsave(p6, file="template_figure/F2_H6_pM_barplot.PDF", width = 7, height = 3.5)

#stage
p7 = plot_dec_box_cmp(clinical = TCGA_clinic, id_n = 1, cond_n = 6,
                      cond = c("Stage I", "Stage II", "Stage III", "Stage IV"),
                      cmp = list( c("Stage I", "Stage III"),  c("Stage II", "Stage III"),  c("Stage II", "Stage IV"), c("Stage I", "Stage IV")),
                      dec_m = comb_des_res.fb, cell_n = c("MMP2+myCAF", "PDPN+myCAF"),
                      y_name = "Proportion",cols = NULL)
ggsave(p7, file="template_figure/F2_H7_Stage_barplot.PDF", width = 7, height = 3.5)


########################(5.5) PRRX2(+)的AUcell score###################

#xx_lst
#$PRRX2
#[1] "PTGES"    "HTRA1"    "CCDC71L"  "CRLF1"    "S100A4"   "LTBP1"    "IGFBP4"   "SAMD11"   "ANGPTL2"  "FBLN2"    "SMAD9"    "PRKAR2B"  "ENAH"     "CD9"      "FAM20C"   "SERPINE2"
#[17] "TSPAN2"   "BASP1"    "S100A6"   "IGFBP6"   "MASP1"    "SLC6A6"   "TWIST2"   "METRNL"   "ADAMTS2"  "TWIST1"   "TNC"      "COPZ2"    "LBP"      "BACE1"    "RBP1"     "TMEM37"  
#[33] "CXCL6"    "OTULINL"  "EML1"     "BAMBI"    "STMN2"    "MEST"     "S100A10"  "IER5L"    "CDKN1C"  

PRRX2sig = xx_lst
sce.fb.PRRX2sig <- irGSEA.score(object = crc.fb.sub, assay = "RNA", slot = "data",
                                custom = T, geneset = PRRX2sig,
                                seeds = 123, ncores = 48,
                                min.cells =3, min.feature = 0,
                                subcategory = NULL, geneid = "symbol",
                                method = c("AUCell", "UCell"),
                                aucell.MaxRank = NULL, ucell.MaxRank = NULL,
                                kcdf = 'Gaussian')

## boxplot比较两个group之间的PRRX2 AUCell：
fb_func_df<-as.data.frame(t(as.matrix(sce.fb.PRRX2sig@assays$UCell@scale.data)))
fb_func_df$id<-rownames(fb_func_df)
fb_func_df$cell<-crc.fb.sub$FB
fb_func_df$group<-crc.fb.sub$group
p1 = plot_box_cmp(df = fb_func_df, xn = 5, yn=1, group_n = 5, cmp_list = list(c("Negative", "Positive")),
                    title = "", y_name = "PRRX2(+) AUcell")
pic(p1, Filename = "./template_figure/F2_I12_PRRX2_AUCell_boxplot.PDF", width = 3.5, height = 3)
