# Supplementary material for: Single-cell and bulk RNA-sequencing reveal PRRX2-driven cancer-associated fibroblast-mediated perineural invasion for predicting the immunotherapy outcome in colorectal cancer
Source: Front Cell Dev Biol. 2025 Sep 29;13:1620388. doi: 10.3389/fcell.2025.1620388 (PMC12516196; doi:10.3389/fcell.2025.1620388)
Supplement: Supplementary file 3 [file DataSheet1.zip › S03.review_survival_clinical_PRRX2.R]

plot_dec_box_cmp = function (clinical,id_n,cond_n,cond,cmp,dec_m,cell_n,y_name,cols) {
  c_clinical<-clinical[,c(id_n,cond_n)]
  colnames(c_clinical)<-c("id","cond")
  c_clinical<-c_clinical[c_clinical$cond %in% cond,]
  
  dec_df<-data.frame(id=rownames(dec_m))
  dec_df<-cbind(dec_df,dec_m[,colnames(dec_m) %in% cell_n])
  
  c_clinical<-merge(c_clinical,dec_df,by="id")
  
  
  p1<-plot_box_cmp(c_clinical,
                   xn = "cond",yn=cell_n[1],group_n = "cond",
                   cmp_list = cmp,
                   title = cell_n[1],y_name = y_name,cols = cols)
  
  p2<-plot_box_cmp(c_clinical,
                   xn = "cond",yn=cell_n[2],group_n = "cond",
                   cmp_list = cmp,
                   title = cell_n[2],y_name = y_name,cols = cols)
  
  p_c<-ggarrange(p1,p2, common.legend = TRUE)
  return(p_c)
  
}
######## PRRX2+target做ssgsea、生存分析##########

xx = tf_target[which(tf_target$TF =="PRRX2"), ]
xx=xx[which(xx$importance > 20), ]
write.table(xx, file="./template_output/PRRX2_target_importance20.xls", quote=F,row.names=F, sep="\t")
xx_lst = split(xx$target, xx$TF)
xx_lst$FOXO1 = TFtar_lst$FOXO1

#
silu_2022_PRRX2_matrixs <- gsva(as.matrix(coad_silu_2022_exp),  xx_lst,  method='ssgsea',  kcdf='Gaussian', parallel.sz = 48)
GSE17536_PRRX2_matrixs <- gsva(as.matrix(GSE17536_exp),  xx_lst,  method='ssgsea',  kcdf='Gaussian', parallel.sz = 48)
GSE39582_PRRX2_matrixs <- gsva(as.matrix(GSE39582_exp),  xx_lst,  method='ssgsea',  kcdf='Gaussian', parallel.sz = 48)
TCGA_PRRX2_matrixs <- gsva(as.matrix(TCGA_exp),  xx_lst,  method='ssgsea',  kcdf='Gaussian', parallel.sz = 48)
kim_PRRX2_matrixs <- gsva(as.matrix(df_kim),  xx_lst,  method='ssgsea',  kcdf='Gaussian', parallel.sz = 48)
imm151_PRRX2_matrixs <- gsva(as.matrix(df_imm151),  xx_lst,  method='ssgsea',  kcdf='Gaussian', parallel.sz = 48)

##### OS #####
# TCGA-OS
p1 = duo_cell_surv(clinical = comb_OS,
                   id_n = 1, time_n = 4, status_n = 3,
                   dec_m = as.data.frame(t(TCGA_PRRX2_matrixs)),
                   cell_n = c("PRRX2", "FOXO1"),
                   title = "",time_name = "OS",
                   ts1 = 0.5, ts2 = 0.5)
ggsave(p1, file="template_figure/F4_A1_TCGA_OS.PDF", width = 7, height = 3.5)

#silu_2022 OS
p2= duo_cell_surv(clinical = comb_OS,
                  id_n = 1, time_n = 4, status_n = 3,
                  dec_m = as.data.frame(t(silu_2022_PRRX2_matrixs)),
                  cell_n = c("PRRX2", "FOXO1"),
                  title = "",time_name = "OS",
                  ts1=0.5, ts2=0.5)
ggsave(p2, file="template_figure/F4_A2_silu2022_OS.PDF", width = 7, height = 3.5)

#GSE39582 OS
p3 = duo_cell_surv(clinical = comb_OS,
                   id_n = 1, time_n = 4, status_n = 3,
                   dec_m = as.data.frame(t(GSE39582_PRRX2_matrixs)),
                   cell_n = c("PRRX2", "FOXO1"),
                   title = "",time_name = "OS",
                   ts1=0.5, ts2=0.5)
ggsave(p3, file="template_figure/F4_A3_GSE39582_OS.PDF", width = 7, height = 3.5)


### 免疫治疗队列
p4 = duo_cell_surv(clinical = clinic_kim,
                   id_n = 1, time_n = 2, status_n = 3,
                   dec_m = as.data.frame(t(kim_PRRX2_matrixs)),
                   cell_n = c("PRRX2", "FOXO1"),
                   title = "",time_name = "OS",
                   ts1 = 0.5, ts2 = 0.5)
ggsave(p4, file="template_figure/F5_A1_kim_OS.PDF", width = 7, height = 3.5)


# imm151
p5 = duo_cell_surv(clinical = clinic_imm151,
                   id_n = 1, time_n = 2, status_n = 3,
                   dec_m = as.data.frame(t(imm151_PRRX2_matrixs)),
                   cell_n = c("PRRX2", "FOXO1"),
                   title = "",time_name = "OS",
                   ts1 = 0.5, ts2 = 0.5)
ggsave(p5, file="template_figure/F5_A2_Imm151_OS.PDF", width = 7, height = 3.5)


########################## bulk数据集验证临床特征 ###########################
#//TCGA_clinic文件在S04_branch1_Fibro.R里面读入和处理的。
comb_PRRX2_ssgsea = as.data.frame(t(cbind(silu_2022_PRRX2_matrixs, cptac_2019_PRRX2_matrixs, GSE17536_PRRX2_matrixs, GSE14333_PRRX2_matrixs, GSE38832_PRRX2_matrixs,
                                          GSE39582_PRRX2_matrixs, TCGA_PRRX2_matrixs, kim_PRRX2_matrixs, nm2019_PRRX2_matrixs, RiazN_PRRX2_matrixs, IMv210_PRRX2_matrixs, 
                                          imm151_PRRX2_matrixs, CM_PRRX2_matrixs)))

#######
# PNI
p1 = plot_dec_box_cmp(clinical = TCGA_clinic, id_n = 1, cond_n = 10,
                      cond = c("NO", "YES"),
                      cmp = list(c("NO", "YES")),
                      dec_m = comb_PRRX2_ssgsea, cell_n = c("PRRX2", "FOXO1"),
                      y_name = "Proportion",cols = NULL)
ggsave(p1, file="template_figure/F4_C1_PNI_barplot.PDF", width = 7, height = 3.5)

# Vascular_invasion
p2 = plot_dec_box_cmp(clinical = TCGA_clinic, id_n = 1, cond_n = 8,
                      cond = c("NO", "YES"),
                      cmp = list(c("NO", "YES")),
                      dec_m = comb_PRRX2_ssgsea, cell_n = c("PRRX2", "FOXO1"),
                      y_name = "Proportion",cols = NULL)
ggsave(p2, file="template_figure/F4_C2_Vascular_invasion_barplot.PDF", width = 7, height = 3.5)

# Lymphovascular_invasion
p3 = plot_dec_box_cmp(clinical = TCGA_clinic, id_n = 1, cond_n = 9,
                      cond = c("NO", "YES"),
                      cmp = list(c("NO", "YES")),
                      dec_m = comb_PRRX2_ssgsea, cell_n = c("PRRX2", "FOXO1"),
                      y_name = "Proportion",cols = NULL)
ggsave(p3, file="template_figure/F4_C3_Lymphovascular_invasion_barplot.PDF", width = 7, height = 3.5)

# pT
p4 = plot_dec_box_cmp(clinical = TCGA_clinic, id_n = 1, cond_n = 3,
                      cond = c("T1", "T2", "T3", "T4"),
                      cmp = list(c("T2", "T3"), c("T2", "T4"), c("T1", "T4")),
                      dec_m = comb_PRRX2_ssgsea, cell_n = c("PRRX2", "FOXO1"),
                      y_name = "Proportion",cols = NULL)
ggsave(p4, file="template_figure/F4_C4_pT_barplot.PDF", width = 7, height = 3.5)

#pN
p5 = plot_dec_box_cmp(clinical = TCGA_clinic, id_n = 1, cond_n = 4,
                      cond = c("N0", "N1", "N2"),
                      cmp = list(c("N0", "N1"), c("N0", "N2"), c("N1", "N2")),
                      dec_m = comb_PRRX2_ssgsea, cell_n = c("PRRX2", "FOXO1"),
                      y_name = "Proportion",cols = NULL)
ggsave(p5, file="template_figure/F4_C5_pN_barplot.PDF", width = 7, height = 3.5)

#pM
p6 = plot_dec_box_cmp(clinical = TCGA_clinic, id_n = 1, cond_n = 5,
                      cond = c("M0", "M1"),
                      cmp = list(c("M0", "M1")),
                      dec_m = comb_PRRX2_ssgsea, cell_n = c("PRRX2", "FOXO1"),
                      y_name = "Proportion",cols = NULL)
ggsave(p6, file="template_figure/F4_C6_pM_barplot.PDF", width = 7, height = 3.5)

#stage
p7 = plot_dec_box_cmp(clinical = TCGA_clinic, id_n = 1, cond_n = 6,
                      cond = c("Stage I", "Stage II", "Stage III", "Stage IV"),
                      cmp = list( c("Stage I", "Stage III"),  c("Stage II", "Stage III"),  c("Stage II", "Stage IV"), c("Stage I", "Stage IV")),
                      dec_m = comb_PRRX2_ssgsea, cell_n = c("PRRX2", "FOXO1"),
                      y_name = "Proportion",cols = NULL)
ggsave(p7, file="template_figure/F4_C7_Stage_barplot.PDF", width = 7, height = 3.5)
