# Supplementary material for: Single-cell and bulk RNA-sequencing reveal PRRX2-driven cancer-associated fibroblast-mediated perineural invasion for predicting the immunotherapy outcome in colorectal cancer
Source: Front Cell Dev Biol. 2025 Sep 29;13:1620388. doi: 10.3389/fcell.2025.1620388 (PMC12516196; doi:10.3389/fcell.2025.1620388)
Supplement: Supplementary file 5 [file Table1.xlsx]

## Sheet: Legend
TableS1: List of all bulk RNA and single-cell RNA cohort.
TableS2: Overall survival of patients in the bulk RNA cohort.
TableS3: Disease-free survival of patients in the bulk RNA cohort.
TableS4: Meta data for annotation cells.
TableS5: Perineural invasion status of colorectal cancer in TCGA.
TableS6: Top target genes of PRRX2 importance score more than 20.
TableS7: Deconvolution scores of MMP2+myCAF in each of the bulk RNA data.

## Sheet: TableS1
Number	Data Type	Data source	PMID	NO. sample	NO. cell
1	bulk-RNA	TCGA COADREAD	/	232	/
2	bulk-RNA	coad_silu_2022	37202560	348	/
3	bulk-RNA	GSE39582	23700391	579	/
4	bulk-RNA	GSE17536	19914252	145	/
5	immunotherapy cohort	IMmotion151	34940781	758	/
6	immunotherapy cohort	Korean gastric cancer	30013197	45	/
7	scRNA-seq	E-MTAB-8107	/	7	19954
8	scRNA-seq	GSE132257	32451460	5	8964
9	scRNA-seq	GSE132465	32451460	23	39974
10	scRNA-seq	GSE144735	32451460	6	6686
11	scRNA-seq	GSE146771	32302573	10	10651
12	scRNA-seq	GSE161277	35221332	4	9849
13	scRNA-seq	GSE163974	33898197	1	594
14	scRNA-seq	GSE166555	34409732	13	38034
15	scRNA-seq	GSE178318	34489408	6	49365
16	scRNA-seq	GSE178341	34450029	128	127695
17	scRNA-seq	GSE179784	36443332	4	7561
18	scRNA-seq	GSE188711	34793335	6	19754
19	scRNA-seq	GSE200997	35538548	16	26173
20	scRNA-seq	GSE201349	35726067	3	14905
21	scRNA-seq	GSE205506	39055918	10	8072
22	scRNA-seq	GSE231559	37768068	6	8430
23	scRNA-seq	GSE234804	38153787	3	519
24	scRNA-seq	GSE236581	38981439	22	77528
25	scRNA-seq	GSE242271	/	5	24111
26	scRNA-seq	GSE245552	38335276	16	76949

## Sheet: TableS2
Sample	Cohort	OS	OS.time
SER.SILU.CC.P0002.PT.01	coad_silu_2022	1	31.05
SER.SILU.CC.P0004.PT.01	coad_silu_2022	1	51.94
SER.SILU.CC.P0005.PT.01	coad_silu_2022	1	13.77
SER.SILU.CC.P0007.PT.01	coad_silu_2022	0	206.29
SER.SILU.CC.P0009.PT.01	coad_silu_2022	1	17.31
SER.SILU.CC.P0010.PT.01	coad_silu_2022	0	194.24
SER.SILU.CC.P0011.PT.01	coad_silu_2022	1	131.29
SER.SILU.CC.P0013.PT.01	coad_silu_2022	1	201.14
SER.SILU.CC.P0015.PT.01	coad_silu_2022	1	5.75
SER.SILU.CC.P0016.PT.01	coad_silu_2022	1	43.01
SER.SILU.CC.P0018.PT.01	coad_silu_2022	0	193.38
SER.SILU.CC.P0019.PT.01	coad_silu_2022	1	27.6
SER.SILU.CC.P0020.PT.01	coad_silu_2022	1	21.95
SER.SILU.CC.P0021.PT.01	coad_silu_2022	1	14.13
SER.SILU.CC.P0022.PT.01	coad_silu_2022	1	34.92
SER.SILU.CC.P0023.PT.01	coad_silu_2022	0	182.15
SER.SILU.CC.P0024.PT.01	coad_silu_2022	1	177.32
SER.SILU.CC.P0025.PT.01	coad_silu_2022	0	181.65
SER.SILU.CC.P0026.PT.01	coad_silu_2022	1	47.28
SER.SILU.CC.P0027.PT.01	coad_silu_2022	0	184.78
SER.SILU.CC.P0029.PT.01	coad_silu_2022	1	74.71
SER.SILU.CC.P0030.PT.01	coad_silu_2022	1	53.16
SER.SILU.CC.P0031.PT.01	coad_silu_2022	1	181.88
SER.SILU.CC.P0032.PT.01	coad_silu_2022	1	105.2
SER.SILU.CC.P0036.PT.01	coad_silu_2022	0	185.96
SER.SILU.CC.P0037.PT.01	coad_silu_2022	1	125.21
SER.SILU.CC.P0038.PT.01	coad_silu_2022	1	1.02
SER.SILU.CC.P0039.PT.01	coad_silu_2022	1	35.15
SER.SILU.CC.P0040.PT.01	coad_silu_2022	0	179.42
SER.SILU.CC.P0045.PT.01	coad_silu_2022	0	58.45
SER.SILU.CC.P0047.PT.01	coad_silu_2022	1	46
SER.SILU.CC.P0050.PT.01	coad_silu_2022	1	3.98
SER.SILU.CC.P0051.PT.01	coad_silu_2022	1	94.52
SER.SILU.CC.P0052.PT.01	coad_silu_2022	0	171.01
SER.SILU.CC.P0053.PT.01	coad_silu_2022	0	171.9
SER.SILU.CC.P0056.PT.01	coad_silu_2022	1	4.7
SER.SILU.CC.P0057.PT.01	coad_silu_2022	1	32.49
SER.SILU.CC.P0058.PT.01	coad_silu_2022	1	43.76
SER.SILU.CC.P0059.PT.01	coad_silu_2022	0	160.1
SER.SILU.CC.P0061.PT.01	coad_silu_2022	0	160.3
SER.SILU.CC.P0062.PT.01	coad_silu_2022	0	165.36
SER.SILU.CC.P0063.PT.01	coad_silu_2022	1	27.43
SER.SILU.CC.P0066.PT.01	coad_silu_2022	1	9.17
SER.SILU.CC.P0067.PT.01	coad_silu_2022	1	23.2
SER.SILU.CC.P0069.PT.01	coad_silu_2022	1	59.63
SER.SILU.CC.P0070.PT.01	coad_silu_2022	0	156.36
SER.SILU.CC.P0072.PT.01	coad_silu_2022	1	9.2
SER.SILU.CC.P0074.PT.01	coad_silu_2022	0	158.23
SER.SILU.CC.P0075.PT.01	coad_silu_2022	1	68.24
SER.SILU.CC.P0076.PT.01	coad_silu_2022	1	30.52
SER.SILU.CC.P0077.PT.01	coad_silu_2022	1	72.9
SER.SILU.CC.P0079.PT.01	coad_silu_2022	0	155.24
SER.SILU.CC.P0080.PT.01	coad_silu_2022	1	58.91
SER.SILU.CC.P0081.PT.01	coad_silu_2022	1	32.26
SER.SILU.CC.P0083.PT.01	coad_silu_2022	1	10.48
SER.SILU.CC.P0084.PT.01	coad_silu_2022	1	3.98
SER.SILU.CC.P0087.PT.01	coad_silu_2022	0	154.38
SER.SILU.CC.P0088.PT.01	coad_silu_2022	0	152.12
SER.SILU.CC.P0089.PT.01	coad_silu_2022	0	156.09
SER.SILU.CC.P0090.PT.01	coad_silu_2022	1	12.45
SER.SILU.CC.P0093.PT.01	coad_silu_2022	1	13.24
SER.SILU.CC.P0095.PT.01	coad_silu_2022	1	21.13
SER.SILU.CC.P0099.PT.01	coad_silu_2022	1	10.48
SER.SILU.CC.P0100.PT.01	coad_silu_2022	0	150.57
SER.SILU.CC.P0102.PT.01	coad_silu_2022	1	92.88
SER.SILU.CC.P0104.PT.01	coad_silu_2022	0	139.9
SER.SILU.CC.P0106.PT.01	coad_silu_2022	1	105.79
SER.SILU.CC.P0107.PT.01	coad_silu_2022	1	74.94
SER.SILU.CC.P0109.PT.01	coad_silu_2022	1	0.16
SER.SILU.CC.P0110.PT.01	coad_silu_2022	1	19.22
SER.SILU.CC.P0112.PT.01	coad_silu_2022	1	7.52
SER.SILU.CC.P0113.PT.01	coad_silu_2022	1	132.57
SER.SILU.CC.P0114.PT.01	coad_silu_2022	0	133.62
SER.SILU.CC.P0115.PT.01	coad_silu_2022	0	140.65
SER.SILU.CC.P0116.PT.01	coad_silu_2022	1	83.81
SER.SILU.CC.P0117.PT.01	coad_silu_2022	0	133.49
SER.SILU.CC.P0118.PT.01	coad_silu_2022	1	23.66
SER.SILU.CC.P0119.PT.01	coad_silu_2022	1	46.19
SER.SILU.CC.P0122.PT.01	coad_silu_2022	0	137.79
SER.SILU.CC.P0123.PT.01	coad_silu_2022	1	49.38
SER.SILU.CC.P0124.PT.01	coad_silu_2022	1	12.78
SER.SILU.CC.P0125.PT.01	coad_silu_2022	0	135.3
SER.SILU.CC.P0127.PT.01	coad_silu_2022	1	53.52
SER.SILU.CC.P0128.PT.01	coad_silu_2022	0	130.5
SER.SILU.CC.P0129.PT.01	coad_silu_2022	1	2.76
SER.SILU.CC.P0130.PT.01	coad_silu_2022	1	43.53
SER.SILU.CC.P0131.PT.01	coad_silu_2022	1	98.17
SER.SILU.CC.P0132.PT.01	coad_silu_2022	0	100.4
SER.SILU.CC.P0133.PT.01	coad_silu_2022	0	130.01
SER.SILU.CC.P0134.PT.01	coad_silu_2022	0	133.55
SER.SILU.CC.P0135.PT.01	coad_silu_2022	0	131.16
SER.SILU.CC.P0136.PT.01	coad_silu_2022	1	4.96
SER.SILU.CC.P0137.PT.01	coad_silu_2022	1	56.25
SER.SILU.CC.P0138.PT.01	coad_silu_2022	1	113.71
SER.SILU.CC.P0139.PT.01	coad_silu_2022	0	133.52
SER.SILU.CC.P0140.PT.01	coad_silu_2022	1	115.62
SER.SILU.CC.P0141.PT.01	coad_silu_2022	0	121.96
SER.SILU.CC.P0142.PT.01	coad_silu_2022	0	124.19
SER.SILU.CC.P0143.PT.01	coad_silu_2022	0	122.98
SER.SILU.CC.P0144.PT.01	coad_silu_2022	1	27.5
SER.SILU.CC.P0145.PT.01	coad_silu_2022	1	24.44
SER.SILU.CC.P0147.PT.01	coad_silu_2022	0	141.11
SER.SILU.CC.P0148.PT.01	coad_silu_2022	0	125.31
SER.SILU.CC.P0149.PT.01	coad_silu_2022	1	2.14
SER.SILU.CC.P0151.PT.01	coad_silu_2022	1	22.54
SER.SILU.CC.P0154.PT.01	coad_silu_2022	1	32.39
SER.SILU.CC.P0155.PT.01	coad_silu_2022	1	24.81
SER.SILU.CC.P0156.PT.01	coad_silu_2022	0	126.98
SER.SILU.CC.P0157.PT.01	coad_silu_2022	0	121.56
SER.SILU.CC.P0158.PT.01	coad_silu_2022	0	125.54
SER.SILU.CC.P0159.PT.01	coad_silu_2022	1	38.44
SER.SILU.CC.P0160.PT.01	coad_silu_2022	1	8.87
SER.SILU.CC.P0161.PT.01	coad_silu_2022	0	124.68
SER.SILU.CC.P0163.PT.01	coad_silu_2022	1	45.6
SER.SILU.CC.P0164.PT.01	coad_silu_2022	1	3.81
SER.SILU.CC.P0165.PT.01	coad_silu_2022	1	18.1
SER.SILU.CC.P0167.PT.01	coad_silu_2022	1	74.91
SER.SILU.CC.P0168.PT.01	coad_silu_2022	1	46.29
SER.SILU.CC.P0169.PT.01	coad_silu_2022	1	86.7
SER.SILU.CC.P0170.PT.01	coad_silu_2022	0	114.79
SER.SILU.CC.P0173.PT.01	coad_silu_2022	1	106.29
SER.SILU.CC.P0174.PT.01	coad_silu_2022	1	6.6
SER.SILU.CC.P0176.PT.01	coad_silu_2022	1	38.14
SER.SILU.CC.P0177.PT.01	coad_silu_2022	1	2.1
SER.SILU.CC.P0178.PT.01	coad_silu_2022	1	11.3
SER.SILU.CC.P0179.PT.01	coad_silu_2022	1	40.38
SER.SILU.CC.P0180.PT.01	coad_silu_2022	0	116.83
SER.SILU.CC.P0181.PT.01	coad_silu_2022	0	112.95
SER.SILU.CC.P0182.PT.01	coad_silu_2022	1	40.18
SER.SILU.CC.P0185.PT.01	coad_silu_2022	0	107.7
SER.SILU.CC.P0188.PT.01	coad_silu_2022	1	57.69
SER.SILU.CC.P0189.PT.01	coad_silu_2022	1	13.14
SER.SILU.CC.P0190.PT.01	coad_silu_2022	0	104.87
SER.SILU.CC.P0191.PT.01	coad_silu_2022	1	66.01
SER.SILU.CC.P0192.PT.01	coad_silu_2022	1	92.42
SER.SILU.CC.P0193.PT.01	coad_silu_2022	1	10.74
SER.SILU.CC.P0195.PT.01	coad_silu_2022	1	15.67
SER.SILU.CC.P0198.PT.01	coad_silu_2022	1	52.07
SER.SILU.CC.P0199.PT.01	coad_silu_2022	0	109.5
SER.SILU.CC.P0200.PT.01	coad_silu_2022	1	0.03
SER.SILU.CC.P0201.PT.01	coad_silu_2022	1	27.4
SER.SILU.CC.P0202.PT.01	coad_silu_2022	1	5.29
SER.SILU.CC.P0203.PT.01	coad_silu_2022	0	110.98
SER.SILU.CC.P0204.PT.01	coad_silu_2022	1	34.53
SER.SILU.CC.P0205.PT.01	coad_silu_2022	0	103.3
SER.SILU.CC.P0206.PT.01	coad_silu_2022	0	105.1
SER.SILU.CC.P0207.PT.01	coad_silu_2022	1	50.07
SER.SILU.CC.P0209.PT.01	coad_silu_2022	1	38.97
SER.SILU.CC.P0210.PT.01	coad_silu_2022	0	109.96
SER.SILU.CC.P0211.PT.01	coad_silu_2022	1	86.21
SER.SILU.CC.P0212.PT.01	coad_silu_2022	1	74.42
SER.SILU.CC.P0214.PT.01	coad_silu_2022	0	105.14
SER.SILU.CC.P0215.PT.01	coad_silu_2022	0	105.63
SER.SILU.CC.P0217.PT.01	coad_silu_2022	0	104.87
SER.SILU.CC.P0218.PT.01	coad_silu_2022	0	100.04
SER.SILU.CC.P0219.PT.01	coad_silu_2022	0	104.18
SER.SILU.CC.P0220.PT.01	coad_silu_2022	0	103.26
SER.SILU.CC.P0223.PT.01	coad_silu_2022	1	51.15
SER.SILU.CC.P0224.PT.01	coad_silu_2022	1	72.48
SER.SILU.CC.P0225.PT.01	coad_silu_2022	1	72.48
SER.SILU.CC.P0226.PT.01	coad_silu_2022	1	4.67
SER.SILU.CC.P0227.PT.01	coad_silu_2022	1	54.11
SER.SILU.CC.P0228.PT.01	coad_silu_2022	1	85.46
SER.SILU.CC.P0229.PT.01	coad_silu_2022	1	47.84
SER.SILU.CC.P0230.PT.01	coad_silu_2022	0	92.22
SER.SILU.CC.P0231.PT.01	coad_silu_2022	1	65.97
SER.SILU.CC.P0232.PT.01	coad_silu_2022	0	101.78
SER.SILU.CC.P0233.PT.01	coad_silu_2022	1	4.86
SER.SILU.CC.P0234.PT.01	coad_silu_2022	0	92.91
SER.SILU.CC.P0236.PT.01	coad_silu_2022	0	91.99
SER.SILU.CC.P0237.PT.01	coad_silu_2022	0	93.67
SER.SILU.CC.P0238.PT.01	coad_silu_2022	1	21.45
SER.SILU.CC.P0239.PT.01	coad_silu_2022	0	93.47
SER.SILU.CC.P0241.PT.01	coad_silu_2022	1	23.79
SER.SILU.CC.P0242.PT.01	coad_silu_2022	1	0.23
SER.SILU.CC.P0243.PT.01	coad_silu_2022	0	96.1
SER.SILU.CC.P0245.PT.01	coad_silu_2022	1	27.3
SER.SILU.CC.P0246.PT.01	coad_silu_2022	0	89.82
SER.SILU.CC.P0247.PT.01	coad_silu_2022	1	0.76
SER.SILU.CC.P0248.PT.01	coad_silu_2022	1	45.5
SER.SILU.CC.P0250.PT.01	coad_silu_2022	0	83.68
SER.SILU.CC.P0252.PT.01	coad_silu_2022	0	87.89
SER.SILU.CC.P0253.PT.01	coad_silu_2022	0	91.24
SER.SILU.CC.P0254.PT.01	coad_silu_2022	1	22.28
SER.SILU.CC.P0256.PT.01	coad_silu_2022	1	20.4
SER.SILU.CC.P0258.PT.01	coad_silu_2022	0	88.58
SER.SILU.CC.P0259.PT.01	coad_silu_2022	1	5.39
SER.SILU.CC.P0260.PT.01	coad_silu_2022	0	79.94
SER.SILU.CC.P0261.PT.01	coad_silu_2022	0	81.71
SER.SILU.CC.P0262.PT.01	coad_silu_2022	0	86.61
SER.SILU.CC.P0263.PT.01	coad_silu_2022	1	17.28
SER.SILU.CC.P0265.PT.01	coad_silu_2022	1	32.36
SER.SILU.CC.P0266.PT.01	coad_silu_2022	0	78.29
SER.SILU.CC.P0268.PT.01	coad_silu_2022	0	78.06
SER.SILU.CC.P0269.PT.01	coad_silu_2022	0	78.23
SER.SILU.CC.P0270.PT.01	coad_silu_2022	0	77.27
SER.SILU.CC.P0271.PT.01	coad_silu_2022	1	0.03
SER.SILU.CC.P0272.PT.01	coad_silu_2022	1	5.29
SER.SILU.CC.P0273.PT.01	coad_silu_2022	0	73.36
SER.SILU.CC.P0274.PT.01	coad_silu_2022	1	27.8
SER.SILU.CC.P0275.PT.01	coad_silu_2022	0	69.85
SER.SILU.CC.P0276.PT.01	coad_silu_2022	1	2.37
SER.SILU.CC.P0277.PT.01	coad_silu_2022	0	78.19
SER.SILU.CC.P0278.PT.01	coad_silu_2022	0	77.04
SER.SILU.CC.P0279.PT.01	coad_silu_2022	0	76.88
SER.SILU.CC.P0280.PT.01	coad_silu_2022	0	69.45
SER.SILU.CC.P0281.PT.01	coad_silu_2022	0	76.52
SER.SILU.CC.P0283.PT.01	coad_silu_2022	0	76.91
SER.SILU.CC.P0284.PT.01	coad_silu_2022	1	7.33
SER.SILU.CC.P0285.PT.01	coad_silu_2022	1	25.27
SER.SILU.CC.P0286.PT.01	coad_silu_2022	0	73.73
SER.SILU.CC.P0287.PT.01	coad_silu_2022	1	0.13
SER.SILU.CC.P0288.PT.01	coad_silu_2022	1	39.72
SER.SILU.CC.P0289.PT.01	coad_silu_2022	0	68.67
SER.SILU.CC.P0290.PT.01	coad_silu_2022	1	17.64
SER.SILU.CC.P0291.PT.01	coad_silu_2022	0	74.84
SER.SILU.CC.P0292.PT.01	coad_silu_2022	0	64.95
SER.SILU.CC.P0293.PT.01	coad_silu_2022	0	74.97
SER.SILU.CC.P0294.PT.01	coad_silu_2022	0	70.77
SER.SILU.CC.P0295.PT.01	coad_silu_2022	0	65.61
SER.SILU.CC.P0296.PT.01	coad_silu_2022	1	49.18
SER.SILU.CC.P0297.PT.01	coad_silu_2022	1	17.15
SER.SILU.CC.P0298.PT.01	coad_silu_2022	0	71.1
SER.SILU.CC.P0299.PT.01	coad_silu_2022	0	60.32
SER.SILU.CC.P0300.PT.01	coad_silu_2022	0	61.04
SER.SILU.CC.P0301.PT.01	coad_silu_2022	0	64.59
SER.SILU.CC.P0304.PT.01	coad_silu_2022	0	58.94
SER.SILU.CC.P0305.PT.01	coad_silu_2022	1	39.56
SER.SILU.CC.P0306.PT.01	coad_silu_2022	0	62.19
SER.SILU.CC.P0307.PT.01	coad_silu_2022	0	62.85
SER.SILU.CC.P0309.PT.01	coad_silu_2022	0	64.43
SER.SILU.CC.P0310.PT.01	coad_silu_2022	0	59.86
SER.SILU.CC.P0311.PT.01	coad_silu_2022	0	55.75
SER.SILU.CC.P0313.PT.01	coad_silu_2022	0	62.46
SER.SILU.CC.P0314.PT.01	coad_silu_2022	1	8.25
SER.SILU.CC.P0315.PT.01	coad_silu_2022	0	62.82
SER.SILU.CC.P0316.PT.01	coad_silu_2022	0	62.42
SER.SILU.CC.P0317.PT.01	coad_silu_2022	0	60.52
SER.SILU.CC.P0318.PT.01	coad_silu_2022	0	63.08
SER.SILU.CC.P0319.PT.01	coad_silu_2022	0	57.59
SER.SILU.CC.P0320.PT.01	coad_silu_2022	0	56.67
SER.SILU.CC.P0321.PT.01	coad_silu_2022	1	54.31
SER.SILU.CC.P0322.PT.01	coad_silu_2022	0	56.35
SER.SILU.CC.P0323.PT.01	coad_silu_2022	0	60.12
SER.SILU.CC.P0324.PT.01	coad_silu_2022	1	17.58
SER.SILU.CC.P0325.PT.01	coad_silu_2022	1	3.35
SER.SILU.CC.P0326.PT.01	coad_silu_2022	0	58.97
SER.SILU.CC.P0327.PT.01	coad_silu_2022	0	59.66
SER.SILU.CC.P0328.PT.01	coad_silu_2022	0	52.24
SER.SILU.CC.P0329.PT.01	coad_silu_2022	0	60.29
SER.SILU.CC.P0330.PT.01	coad_silu_2022	0	57.36
SER.SILU.CC.P0331.PT.01	coad_silu_2022	0	59.17
SER.SILU.CC.P0332.PT.01	coad_silu_2022	0	63.18
SER.SILU.CC.P0333.PT.01	coad_silu_2022	0	55.98
SER.SILU.CC.P0334.PT.01	coad_silu_2022	0	53.22
SER.SILU.CC.P0335.PT.01	coad_silu_2022	0	58.19
SER.SILU.CC.P0336.PT.01	coad_silu_2022	0	62
SER.SILU.CC.P0339.PT.01	coad_silu_2022	0	56.9
SER.SILU.CC.P0340.PT.01	coad_silu_2022	1	11.37
SER.SILU.CC.P0341.PT.01	coad_silu_2022	1	28.26
SER.SILU.CC.P0342.PT.01	coad_silu_2022	0	58.84
SER.SILU.CC.P0343.PT.01	coad_silu_2022	0	61.87
SER.SILU.CC.P0344.PT.01	coad_silu_2022	0	61.47
SER.SILU.CC.P0345.PT.01	coad_silu_2022	0	55.16
SER.SILU.CC.P0346.PT.01	coad_silu_2022	1	6.18
SER.SILU.CC.P0348.PT.01	coad_silu_2022	0	49.91
SER.SILU.CC.P0349.PT.01	coad_silu_2022	0	48.86
SER.SILU.CC.P0350.PT.01	coad_silu_2022	0	49.61
SER.SILU.CC.P0351.PT.01	coad_silu_2022	0	52.4
SER.SILU.CC.P0352.PT.01	coad_silu_2022	0	55.2
SER.SILU.CC.P0353.PT.01	coad_silu_2022	0	60.12
SER.SILU.CC.P0354.PT.01	coad_silu_2022	1	22.47
SER.SILU.CC.P0355.PT.01	coad_silu_2022	0	55.92
SER.SILU.CC.P0356.PT.01	coad_silu_2022	0	56.54
SER.SILU.CC.P0357.PT.01	coad_silu_2022	0	56.71
SER.SILU.CC.P0360.PT.01	coad_silu_2022	0	50
SER.SILU.CC.P0361.PT.01	coad_silu_2022	0	48.2
SER.SILU.CC.P0362.PT.01	coad_silu_2022	1	10.38
SER.SILU.CC.P0364.PT.01	coad_silu_2022	0	60.29
SER.SILU.CC.P0366.PT.01	coad_silu_2022	0	57.56
SER.SILU.CC.P0368.PT.01	coad_silu_2022	0	57.43
SER.SILU.CC.P0369.PT.01	coad_silu_2022	1	17.12
SER.SILU.CC.P0370.PT.01	coad_silu_2022	0	49.31
SER.SILU.CC.P0372.PT.01	coad_silu_2022	0	51.71
SER.SILU.CC.P0373.PT.01	coad_silu_2022	1	27.04
SER.SILU.CC.P0375.PT.01	coad_silu_2022	0	50.27
SER.SILU.CC.P0376.PT.01	coad_silu_2022	0	50.92
SER.SILU.CC.P0377.PT.01	coad_silu_2022	0	50.23
SER.SILU.CC.P0378.PT.01	coad_silu_2022	0	54.74
SER.SILU.CC.P0379.PT.01	coad_silu_2022	0	54.34
SER.SILU.CC.P0380.PT.01	coad_silu_2022	0	4.67
SER.SILU.CC.P0383.PT.01	coad_silu_2022	0	50.66
SER.SILU.CC.P0384.PT.01	coad_silu_2022	0	47.57
SER.SILU.CC.P0386.PT.01	coad_silu_2022	1	17.25
SER.SILU.CC.P0387.PT.01	coad_silu_2022	0	56.64
SER.SILU.CC.P0388.PT.01	coad_silu_2022	0	47.25
SER.SILU.CC.P0389.PT.01	coad_silu_2022	0	55.82
SER.SILU.CC.P0390.PT.01	coad_silu_2022	1	7.23
SER.SILU.CC.P0391.PT.01	coad_silu_2022	0	56.61
SER.SILU.CC.P0392.PT.01	coad_silu_2022	1	36.14
SER.SILU.CC.P0393.PT.01	coad_silu_2022	1	3.65
SER.SILU.CC.P0394.PT.01	coad_silu_2022	0	48.92
SER.SILU.CC.P0395.PT.01	coad_silu_2022	0	49.71
SER.SILU.CC.P0396.PT.01	coad_silu_2022	0	52.07
SER.SILU.CC.P0397.PT.01	coad_silu_2022	0	49.02
SER.SILU.CC.P0398.PT.01	coad_silu_2022	0	53.88
SER.SILU.CC.P0400.PT.01	coad_silu_2022	0	45.41
SER.SILU.CC.P0401.PT.01	coad_silu_2022	0	52.73
SER.SILU.CC.P0402.PT.01	coad_silu_2022	0	52.8
SER.SILU.CC.P0403.PT.01	coad_silu_2022	0	49.08
SER.SILU.CC.P0404.PT.01	coad_silu_2022	1	0.13
SER.SILU.CC.P0405.PT.01	coad_silu_2022	0	44.52
SER.SILU.CC.P0406.PT.01	coad_silu_2022	0	51.68
SER.SILU.CC.P0407.PT.01	coad_silu_2022	0	47.25
SER.SILU.CC.P0408.PT.01	coad_silu_2022	1	4.8
SER.SILU.CC.P0410.PT.01	coad_silu_2022	0	46.36
SER.SILU.CC.P0411.PT.01	coad_silu_2022	1	27.8
SER.SILU.CC.P0413.PT.01	coad_silu_2022	0	43.83
SER.SILU.CC.P0414.PT.01	coad_silu_2022	0	50.5
SER.SILU.CC.P0415.PT.01	coad_silu_2022	0	52.99
SER.SILU.CC.P0416.PT.01	coad_silu_2022	0	49.58
SER.SILU.CC.P0417.PT.01	coad_silu_2022	0	48.63
SER.SILU.CC.P0418.PT.01	coad_silu_2022	1	32.3
SER.SILU.CC.P0420.PT.01	coad_silu_2022	0	44.22
SER.SILU.CC.P0421.PT.01	coad_silu_2022	0	47.74
SER.SILU.CC.P0422.PT.01	coad_silu_2022	1	38.6
SER.SILU.CC.P0423.PT.01	coad_silu_2022	0	49.74
SER.SILU.CC.P0424.PT.01	coad_silu_2022	0	50.4
SER.SILU.CC.P0426.PT.01	coad_silu_2022	0	44.49
SER.SILU.CC.P0427.PT.01	coad_silu_2022	1	30.46
SER.SILU.CC.P0428.PT.01	coad_silu_2022	0	43.07
SER.SILU.CC.P0429.PT.01	coad_silu_2022	0	43.89
SER.SILU.CC.P0431.PT.01	coad_silu_2022	0	47.02
SER.SILU.CC.P0433.PT.01	coad_silu_2022	1	32.39
SER.SILU.CC.P0434.PT.01	coad_silu_2022	0	49.31
SER.SILU.CC.P0435.PT.01	coad_silu_2022	0	41.66
SER.SILU.CC.P0436.PT.01	coad_silu_2022	0	41.27
SER.SILU.CC.P0438.PT.01	coad_silu_2022	0	47.15
SER.SILU.CC.P0439.PT.01	coad_silu_2022	1	35.02
SER.SILU.CC.P0440.PT.01	coad_silu_2022	0	38.28
SER.SILU.CC.P0441.PT.01	coad_silu_2022	0	48.17
SER.SILU.CC.P0442.PT.01	coad_silu_2022	0	38.54
SER.SILU.CC.P0443.PT.01	coad_silu_2022	0	43.11
SER.SILU.CC.P0444.PT.01	coad_silu_2022	0	45.87
SER.SILU.CC.P0446.PT.01	coad_silu_2022	1	136.28
SER.SILU.CC.P0450.PT.01	coad_silu_2022	1	78.42
SER.SILU.CC.P0451.PT.01	coad_silu_2022	0	182.9
SER.SILU.CC.P0452.PT.01	coad_silu_2022	0	145.51
GSM971957	GSE39582	1	10
GSM971958	GSE39582	1	9
GSM971959	GSE39582	0	52
GSM971960	GSE39582	0	74
GSM971961	GSE39582	1	32
GSM971962	GSE39582	0	73
GSM971963	GSE39582	1	20
GSM971964	GSE39582	0	35
GSM971965	GSE39582	0	33
GSM971966	GSE39582	0	63
GSM971967	GSE39582	1	31
GSM971968	GSE39582	0	112
GSM971969	GSE39582	0	63
GSM971970	GSE39582	0	86
GSM971971	GSE39582	0	65
GSM971972	GSE39582	0	75
GSM971973	GSE39582	0	46
GSM971974	GSE39582	0	56
GSM971975	GSE39582	0	46
GSM971976	GSE39582	0	36
GSM971977	GSE39582	0	49
GSM971978	GSE39582	0	109
GSM971979	GSE39582	0	53
GSM971980	GSE39582	0	59
GSM971981	GSE39582	0	48
GSM971982	GSE39582	1	42
GSM971983	GSE39582	0	87
GSM971984	GSE39582	0	81
GSM971985	GSE39582	0	7
GSM971986	GSE39582	0	68
GSM971987	GSE39582	0	68
GSM971988	GSE39582	1	18
GSM971989	GSE39582	1	24
GSM971990	GSE39582	1	12
GSM971991	GSE39582	1	55
GSM971992	GSE39582	1	20
GSM971993	GSE39582	0	56
GSM971994	GSE39582	0	43
GSM971995	GSE39582	0	25
GSM971996	GSE39582	0	76
GSM971997	GSE39582	0	89
GSM971998	GSE39582	1	23
GSM971999	GSE39582	0	1
GSM972000	GSE39582	0	9
GSM972001	GSE39582	0	73
GSM972002	GSE39582	0	26
GSM972003	GSE39582	1	27
GSM972004	GSE39582	0	89
GSM972005	GSE39582	0	44
GSM972006	GSE39582	1	23
GSM972007	GSE39582	1	2
GSM972008	GSE39582	1	72
GSM972009	GSE39582	1	10
GSM972010	GSE39582	1	46
GSM972011	GSE39582	1	20
GSM972012	GSE39582	0	101
GSM972013	GSE39582	1	43
GSM972014	GSE39582	1	29
GSM972015	GSE39582	0	91
GSM972016	GSE39582	1	16
GSM972017	GSE39582	0	43
GSM972018	GSE39582	0	117
GSM972019	GSE39582	1	25
GSM972020	GSE39582	0	78
GSM972021	GSE39582	1	37
GSM972022	GSE39582	0	82
GSM972023	GSE39582	0	16
GSM972024	GSE39582	0	43
GSM972025	GSE39582	0	53
GSM972026	GSE39582	1	34
GSM972027	GSE39582	0	94
GSM972028	GSE39582	0	78
GSM972029	GSE39582	0	36
GSM972030	GSE39582	0	52
GSM972031	GSE39582	0	55
GSM972032	GSE39582	0	60
GSM972033	GSE39582	0	50
GSM972034	GSE39582	0	50
GSM972035	GSE39582	0	39
GSM972036	GSE39582	0	50
GSM972037	GSE39582	0	33
GSM972038	GSE39582	1	1
GSM972039	GSE39582	1	52
GSM972040	GSE39582	0	63
GSM972041	GSE39582	0	55
GSM972042	GSE39582	0	51
GSM972043	GSE39582	1	27
GSM972044	GSE39582	0	42
GSM972045	GSE39582	1	11
GSM972046	GSE39582	0	58
GSM972047	GSE39582	0	33
GSM972048	GSE39582	0	30
GSM972049	GSE39582	0	26
GSM972050	GSE39582	0	19
GSM972051	GSE39582	1	28
GSM972052	GSE39582	0	15
GSM972053	GSE39582	0	29
GSM972054	GSE39582	0	26
GSM972055	GSE39582	0	93
GSM972056	GSE39582	0	92
GSM972057	GSE39582	1	26
GSM972058	GSE39582	0	60
GSM972059	GSE39582	0	59
GSM972060	GSE39582	0	82
GSM972061	GSE39582	1	43
GSM972062	GSE39582	1	23
GSM972063	GSE39582	0	70
GSM972064	GSE39582	1	22
GSM972065	GSE39582	0	46
GSM972066	GSE39582	0	49
GSM972067	GSE39582	1	183
GSM972068	GSE39582	1	22
GSM972069	GSE39582	0	201
GSM972070	GSE39582	1	68
GSM972071	GSE39582	0	183
GSM972072	GSE39582	0	172
GSM972073	GSE39582	0	163
GSM972074	GSE39582	1	75
GSM972075	GSE39582	1	44
GSM972076	GSE39582	0	153
GSM972077	GSE39582	1	31
GSM972078	GSE39582	1	145
GSM972079	GSE39582	0	168
GSM972080	GSE39582	0	165
GSM972081	GSE39582	0	26
GSM972082	GSE39582	1	132
GSM972083	GSE39582	0	127
GSM972084	GSE39582	0	129
GSM972085	GSE39582	0	97
GSM972086	GSE39582	1	43
GSM972087	GSE39582	1	32
GSM972088	GSE39582	0	79
GSM972089	GSE39582	0	87
GSM972090	GSE39582	0	69
GSM972091	GSE39582	0	70
GSM972092	GSE39582	0	47
GSM972093	GSE39582	0	74
GSM972094	GSE39582	0	61
GSM972095	GSE39582	0	67
GSM972096	GSE39582	0	15
GSM972097	GSE39582	1	12
GSM972098	GSE39582	1	15
GSM972099	GSE39582	0	15
GSM972100	GSE39582	0	25
GSM972101	GSE39582	0	35
GSM972102	GSE39582	0	46
GSM972103	GSE39582	0	58
GSM972104	GSE39582	0	41
GSM972105	GSE39582	0	32
GSM972106	GSE39582	0	72
GSM972107	GSE39582	1	60
GSM972108	GSE39582	0	103
GSM972109	GSE39582	0	36
GSM972110	GSE39582	1	7
GSM972111	GSE39582	0	22
GSM972112	GSE39582	1	32
GSM972113	GSE39582	0	27
GSM972114	GSE39582	0	46
GSM972115	GSE39582	1	75
GSM972116	GSE39582	1	29
GSM972117	GSE39582	0	32
GSM972118	GSE39582	0	30
GSM972119	GSE39582	0	37
GSM972120	GSE39582	0	36
GSM972121	GSE39582	0	35
GSM972122	GSE39582	1	19
GSM972123	GSE39582	0	71
GSM972124	GSE39582	0	75
GSM972125	GSE39582	0	68
GSM972126	GSE39582	0	63
GSM972127	GSE39582	0	85
GSM972128	GSE39582	0	93
GSM972129	GSE39582	0	11
GSM972130	GSE39582	0	55
GSM972131	GSE39582	0	86
GSM972132	GSE39582	1	61
GSM972133	GSE39582	1	53
GSM972134	GSE39582	1	14
GSM972135	GSE39582	1	13
GSM972136	GSE39582	0	130
GSM972137	GSE39582	0	129
GSM972138	GSE39582	1	53
GSM972139	GSE39582	0	102
GSM972140	GSE39582	0	172
GSM972141	GSE39582	0	84
GSM972142	GSE39582	1	35
GSM972143	GSE39582	0	154
GSM972144	GSE39582	0	121
GSM972145	GSE39582	0	135
GSM972146	GSE39582	0	66
GSM972147	GSE39582	0	140
GSM972148	GSE39582	0	127
GSM972149	GSE39582	0	132
GSM972150	GSE39582	0	109
GSM972151	GSE39582	0	77
GSM972152	GSE39582	0	56
GSM972153	GSE39582	1	66
GSM972154	GSE39582	1	44
GSM972155	GSE39582	1	24
GSM972156	GSE39582	1	112
GSM972157	GSE39582	0	118
GSM972158	GSE39582	0	120
GSM972159	GSE39582	0	93
GSM972160	GSE39582	0	77
GSM972161	GSE39582	1	11
GSM972162	GSE39582	0	77
GSM972163	GSE39582	0	41
GSM972164	GSE39582	1	69
GSM972165	GSE39582	1	87
GSM972166	GSE39582	1	12
GSM972167	GSE39582	1	45
GSM972168	GSE39582	1	8
GSM972169	GSE39582	0	164
GSM972170	GSE39582	0	73
GSM972171	GSE39582	0	130
GSM972172	GSE39582	1	5
GSM972173	GSE39582	1	26
GSM972174	GSE39582	0	97
GSM972175	GSE39582	1	43
GSM972176	GSE39582	1	36
GSM972177	GSE39582	1	22
GSM972178	GSE39582	0	67
GSM972179	GSE39582	1	18
GSM972180	GSE39582	1	24
GSM972181	GSE39582	1	34
GSM972182	GSE39582	1	58
GSM972183	GSE39582	1	32
GSM972184	GSE39582	1	39
GSM972185	GSE39582	0	39
GSM972186	GSE39582	1	47
GSM972187	GSE39582	0	49
GSM972188	GSE39582	0	22
GSM972189	GSE39582	0	192
GSM972190	GSE39582	0	108
GSM972191	GSE39582	0	122
GSM972192	GSE39582	0	158
GSM972193	GSE39582	0	73
GSM972194	GSE39582	0	83
GSM972195	GSE39582	0	120
GSM972196	GSE39582	0	73
GSM972197	GSE39582	0	50
GSM972198	GSE39582	0	57
GSM972199	GSE39582	0	66
GSM972200	GSE39582	0	54
GSM972201	GSE39582	0	67
GSM972202	GSE39582	0	53
GSM972203	GSE39582	0	54
GSM972204	GSE39582	0	44
GSM972205	GSE39582	1	35
GSM972206	GSE39582	0	42
GSM972207	GSE39582	0	82
GSM972208	GSE39582	1	25
GSM972209	GSE39582	1	13
GSM972210	GSE39582	1	46
GSM972211	GSE39582	0	57
GSM972212	GSE39582	1	18
GSM972213	GSE39582	1	1
GSM972214	GSE39582	1	2
GSM972215	GSE39582	0	47
GSM972216	GSE39582	0	94
GSM972217	GSE39582	0	70
GSM972218	GSE39582	1	7
GSM972219	GSE39582	0	53
GSM972220	GSE39582	0	1
GSM972221	GSE39582	0	65
GSM972222	GSE39582	0	57
GSM972223	GSE39582	1	33
GSM972224	GSE39582	1	25
GSM972225	GSE39582	0	37
GSM972226	GSE39582	0	20
GSM972227	GSE39582	1	20
GSM972228	GSE39582	0	1
GSM972229	GSE39582	0	0
GSM972230	GSE39582	0	27
GSM972231	GSE39582	0	14
GSM972232	GSE39582	0	21
GSM972233	GSE39582	0	15
GSM972234	GSE39582	1	10
GSM972235	GSE39582	0	7
GSM972236	GSE39582	0	12
GSM972237	GSE39582	0	25
GSM972238	GSE39582	0	19
GSM972239	GSE39582	0	14
GSM972240	GSE39582	0	14
GSM972241	GSE39582	1	17
GSM972242	GSE39582	0	17
GSM972243	GSE39582	0	2
GSM972244	GSE39582	0	14
GSM972245	GSE39582	1	0
GSM972246	GSE39582	0	0
GSM972247	GSE39582	0	6
GSM972248	GSE39582	0	14
GSM972249	GSE39582	0	14
GSM972250	GSE39582	0	12
GSM972251	GSE39582	1	7
GSM972252	GSE39582	0	16
GSM972253	GSE39582	0	16
GSM972254	GSE39582	0	14
GSM972255	GSE39582	0	5
GSM972256	GSE39582	0	19
GSM972257	GSE39582	1	21
GSM972258	GSE39582	1	0
GSM972259	GSE39582	0	29
GSM972260	GSE39582	0	13
GSM972261	GSE39582	1	7
GSM972262	GSE39582	0	5
GSM972263	GSE39582	0	76
GSM972264	GSE39582	0	73
GSM972265	GSE39582	0	60
GSM972266	GSE39582	1	20
GSM972267	GSE39582	1	67
GSM972268	GSE39582	0	48
GSM972269	GSE39582	0	79
GSM972270	GSE39582	0	65
GSM972271	GSE39582	1	14
GSM972272	GSE39582	1	15
GSM972273	GSE39582	1	16
GSM972274	GSE39582	0	57
GSM972275	GSE39582	1	4
GSM972276	GSE39582	0	43
GSM972277	GSE39582	0	51
GSM972278	GSE39582	0	45
GSM972279	GSE39582	0	52
GSM972280	GSE39582	1	46
GSM972281	GSE39582	0	56
GSM972282	GSE39582	0	51
GSM972283	GSE39582	0	51
GSM972284	GSE39582	1	27
GSM972285	GSE39582	1	2
GSM972286	GSE39582	0	37
GSM972287	GSE39582	0	43
GSM972288	GSE39582	1	35
GSM972289	GSE39582	1	17
GSM972290	GSE39582	0	39
GSM972291	GSE39582	0	32
GSM972292	GSE39582	0	25
GSM972293	GSE39582	0	50
GSM972294	GSE39582	0	25
GSM972295	GSE39582	0	61
GSM972296	GSE39582	0	22
GSM972297	GSE39582	1	46
GSM972298	GSE39582	0	9
GSM972299	GSE39582	1	41
GSM972300	GSE39582	0	41
GSM972301	GSE39582	1	105
GSM972302	GSE39582	1	27
GSM972303	GSE39582	0	19
GSM972304	GSE39582	0	30
GSM972305	GSE39582	0	31
GSM972306	GSE39582	0	56
GSM972307	GSE39582	0	82
GSM972308	GSE39582	0	92
GSM972309	GSE39582	0	95
GSM972310	GSE39582	0	25
GSM972311	GSE39582	0	106
GSM972312	GSE39582	1	97
GSM972313	GSE39582	1	91
GSM972314	GSE39582	0	46
GSM972315	GSE39582	0	84
GSM972316	GSE39582	0	83
GSM972317	GSE39582	1	30
GSM972318	GSE39582	1	36
GSM972319	GSE39582	1	78
GSM972320	GSE39582	1	58
GSM972321	GSE39582	0	9
GSM972322	GSE39582	1	86
GSM972323	GSE39582	0	80
GSM972324	GSE39582	0	82
GSM972325	GSE39582	0	71
GSM972326	GSE39582	0	85
GSM972327	GSE39582	0	83
GSM972328	GSE39582	0	82
GSM972329	GSE39582	0	78
GSM972330	GSE39582	0	86
GSM972331	GSE39582	1	75
GSM972332	GSE39582	0	87
GSM972333	GSE39582	0	80
GSM972334	GSE39582	0	77
GSM972335	GSE39582	1	46
GSM972336	GSE39582	0	50
GSM972337	GSE39582	1	41
GSM972338	GSE39582	0	74
GSM972339	GSE39582	0	76
GSM972340	GSE39582	0	84
GSM972341	GSE39582	0	69
GSM972342	GSE39582	0	28
GSM972343	GSE39582	1	52
GSM972344	GSE39582	0	75
GSM972345	GSE39582	1	42
GSM972346	GSE39582	1	72
GSM972347	GSE39582	0	7
GSM972348	GSE39582	0	62
GSM972349	GSE39582	1	5
GSM972350	GSE39582	1	9
GSM972351	GSE39582	0	24
GSM972352	GSE39582	0	139
GSM972353	GSE39582	0	133
GSM972354	GSE39582	1	95
GSM972355	GSE39582	1	34
GSM972356	GSE39582	1	53
GSM972357	GSE39582	1	42
GSM972358	GSE39582	0	81
GSM972359	GSE39582	1	30
GSM972360	GSE39582	0	141
GSM972361	GSE39582	1	19
GSM972362	GSE39582	0	98
GSM972363	GSE39582	0	140
GSM972364	GSE39582	0	103
GSM972365	GSE39582	0	47
GSM972366	GSE39582	1	24
GSM972367	GSE39582	0	95
GSM972368	GSE39582	0	92
GSM972369	GSE39582	1	102
GSM972370	GSE39582	1	71
GSM972371	GSE39582	0	81
GSM972372	GSE39582	1	50
GSM972373	GSE39582	0	79
GSM972374	GSE39582	0	90
GSM972375	GSE39582	0	117
GSM972376	GSE39582	0	87
GSM972377	GSE39582	0	82
GSM972378	GSE39582	0	86
GSM972379	GSE39582	0	95
GSM972380	GSE39582	1	15
GSM972381	GSE39582	1	48
GSM972382	GSE39582	1	38
GSM972383	GSE39582	0	92
GSM972384	GSE39582	1	106
GSM972385	GSE39582	0	63
GSM972386	GSE39582	0	90
GSM972387	GSE39582	0	123
GSM972388	GSE39582	1	83
GSM972389	GSE39582	0	93
GSM972390	GSE39582	1	8
GSM972391	GSE39582	1	52
GSM972392	GSE39582	1	44
GSM972393	GSE39582	1	47
GSM972394	GSE39582	1	11
GSM972395	GSE39582	0	147
GSM972396	GSE39582	0	107
GSM972397	GSE39582	0	105
GSM972398	GSE39582	1	64
GSM972399	GSE39582	0	90
GSM972400	GSE39582	1	11
GSM972401	GSE39582	1	0
GSM972402	GSE39582	1	31
GSM972403	GSE39582	0	56
GSM972404	GSE39582	0	48
GSM972405	GSE39582	1	79
GSM972406	GSE39582	0	106
GSM972407	GSE39582	0	132
GSM972408	GSE39582	1	32
GSM972409	GSE39582	0	104
GSM972410	GSE39582	0	91
GSM972411	GSE39582	0	125
GSM972412	GSE39582	1	8
GSM972413	GSE39582	1	20
GSM972414	GSE39582	0	53
GSM972415	GSE39582	1	42
GSM972416	GSE39582	1	8
GSM972417	GSE39582	0	146
GSM972418	GSE39582	0	70
GSM972419	GSE39582	1	32
GSM972420	GSE39582	1	6
GSM972421	GSE39582	0	28
GSM972422	GSE39582	1	37
GSM972423	GSE39582	0	40
GSM972424	GSE39582	0	104
GSM972425	GSE39582	0	59
GSM972426	GSE39582	0	81
GSM972427	GSE39582	0	53
GSM972428	GSE39582	0	55
GSM972429	GSE39582	0	62
GSM972430	GSE39582	0	53
GSM972431	GSE39582	0	54
GSM972432	GSE39582	0	55
GSM972433	GSE39582	1	16
GSM972434	GSE39582	1	42
GSM972435	GSE39582	0	40
GSM972436	GSE39582	1	18
GSM972437	GSE39582	1	7
GSM972438	GSE39582	1	30
GSM972439	GSE39582	1	2
GSM972440	GSE39582	0	52
GSM972441	GSE39582	0	68
GSM972442	GSE39582	1	6
GSM972443	GSE39582	0	48
GSM972444	GSE39582	1	14
GSM972445	GSE39582	0	35
GSM972447	GSE39582	0	31
GSM972449	GSE39582	1	41
GSM972450	GSE39582	1	47
GSM972451	GSE39582	0	97
GSM972452	GSE39582	0	99
GSM972453	GSE39582	0	100
GSM972454	GSE39582	0	75
GSM972455	GSE39582	0	74
GSM972456	GSE39582	1	0
GSM972457	GSE39582	0	68
GSM972458	GSE39582	1	17
GSM972459	GSE39582	0	12
GSM972460	GSE39582	0	96
GSM972461	GSE39582	0	96
GSM972462	GSE39582	0	88
GSM972463	GSE39582	1	2
GSM972464	GSE39582	0	86
GSM972465	GSE39582	1	84
GSM972466	GSE39582	0	75
GSM972467	GSE39582	0	72
GSM972468	GSE39582	1	24
GSM972469	GSE39582	0	86
GSM972470	GSE39582	0	85
GSM972472	GSE39582	0	80
GSM972473	GSE39582	0	117
GSM972474	GSE39582	0	119
GSM972475	GSE39582	0	87
GSM972476	GSE39582	0	64
GSM972477	GSE39582	0	81
GSM972478	GSE39582	0	69
GSM972479	GSE39582	0	3
GSM972480	GSE39582	0	69
GSM972481	GSE39582	1	65
GSM972482	GSE39582	0	42
GSM972483	GSE39582	1	28
GSM972484	GSE39582	0	76
GSM972485	GSE39582	0	75
GSM972486	GSE39582	0	33
GSM972487	GSE39582	0	67
GSM972488	GSE39582	0	49
GSM972489	GSE39582	0	74
GSM972490	GSE39582	0	74
GSM972491	GSE39582	0	70
GSM972492	GSE39582	0	68
GSM972493	GSE39582	0	59
GSM972494	GSE39582	0	57
GSM972495	GSE39582	1	27
GSM972496	GSE39582	0	142
GSM972497	GSE39582	0	1
GSM972498	GSE39582	1	59
GSM972499	GSE39582	0	72
GSM972501	GSE39582	1	106
GSM972502	GSE39582	0	131
GSM972503	GSE39582	0	146
GSM972504	GSE39582	1	30
GSM972505	GSE39582	0	144
GSM972506	GSE39582	0	141
GSM972507	GSE39582	0	42
GSM972508	GSE39582	0	134
GSM972509	GSE39582	0	14
GSM972510	GSE39582	0	86
GSM972511	GSE39582	1	47
GSM972512	GSE39582	1	23
GSM972513	GSE39582	1	48
GSM972514	GSE39582	1	32
GSM972515	GSE39582	0	118
GSM972516	GSE39582	0	66
GSM972517	GSE39582	1	37
GSM972518	GSE39582	1	35
GSM972519	GSE39582	1	14
GSM972520	GSE39582	1	62
GSM972521	GSE39582	1	76
GSM972522	GSE39582	0	99
GSM1681353	GSE39582	0	131
GSM1681354	GSE39582	0	142
GSM1681355	GSE39582	0	141
GSM1681356	GSE39582	0	134
GSM1681357	GSE39582	0	123
GSM1681359	GSE39582	1	36
GSM1681360	GSE39582	1	30
GSM1681361	GSE39582	0	86
GSM1681362	GSE39582	0	86
GSM1681363	GSE39582	0	85
GSM1681364	GSE39582	0	85
GSM1681365	GSE39582	0	86
GSM1681367	GSE39582	0	76
GSM1681368	GSE39582	0	81
GSM1681369	GSE39582	1	65
GSM1681370	GSE39582	0	74
GSM1681371	GSE39582	0	68
TCGA.3L.AA1B	TCGA	0	15.61
TCGA.4N.A93T	TCGA	0	4.8
TCGA.4T.AA8H	TCGA	0	12.65
TCGA.5M.AAT6	TCGA	1	9.53
TCGA.5M.AATE	TCGA	0	39.42
TCGA.A6.6649	TCGA	0	24.15
TCGA.A6.6782	TCGA	0	20.27
TCGA.AD.5900	TCGA	0	12.16
TCGA.AD.6888	TCGA	1	15.51
TCGA.AD.A5EJ	TCGA	0	0
TCGA.AD.A5EK	TCGA	0	16.43
TCGA.AM.5820	TCGA	0	0.46
TCGA.AM.5821	TCGA	0	0.92
TCGA.AU.3779	TCGA	0	14.49
TCGA.AU.6004	TCGA	0	27.07
TCGA.AY.4070	TCGA	1	16.29
TCGA.AY.4071	TCGA	1	0.95
TCGA.AY.5543	TCGA	0	32.98
TCGA.AY.6196	TCGA	0	0.2
TCGA.AY.6197	TCGA	0	21.42
TCGA.AY.6386	TCGA	0	17.81
TCGA.AY.A54L	TCGA	0	17.25
TCGA.AY.A69D	TCGA	0	17.84
TCGA.AY.A71X	TCGA	0	19.32
TCGA.AY.A8YK	TCGA	0	18.82
TCGA.AZ.4308	TCGA	0	109.2
TCGA.AZ.4313	TCGA	0	75.89
TCGA.AZ.4315	TCGA	0	58.34
TCGA.AZ.4614	TCGA	1	5.65
TCGA.AZ.4615	TCGA	0	32.92
TCGA.AZ.4616	TCGA	1	5.12
TCGA.AZ.5403	TCGA	1	62.75
TCGA.AZ.6598	TCGA	1	49.38
TCGA.AZ.6599	TCGA	1	6.77
TCGA.AZ.6600	TCGA	1	12.09
TCGA.AZ.6601	TCGA	1	99.93
TCGA.AZ.6603	TCGA	1	29.53
TCGA.AZ.6605	TCGA	1	5.22
TCGA.AZ.6606	TCGA	1	11.73
TCGA.AZ.6607	TCGA	1	3.19
TCGA.AZ.6608	TCGA	1	1.94
TCGA.CK.4950	TCGA	0	85.38
TCGA.CK.4951	TCGA	1	70.11
TCGA.CK.4952	TCGA	0	15.6
TCGA.CK.5912	TCGA	1	49.05
TCGA.CK.5913	TCGA	0	51.28
TCGA.CK.5914	TCGA	0	21.98
TCGA.CK.5915	TCGA	0	0
TCGA.CK.5916	TCGA	1	21.12
TCGA.CK.6746	TCGA	0	0
TCGA.CK.6747	TCGA	0	82.88
TCGA.CK.6748	TCGA	0	2
TCGA.CK.6751	TCGA	0	124.18
TCGA.CM.4743	TCGA	0	23.03
TCGA.CM.4744	TCGA	0	20.01
TCGA.CM.4746	TCGA	0	36.99
TCGA.CM.4747	TCGA	0	25
TCGA.CM.4748	TCGA	0	26.02
TCGA.CM.4750	TCGA	0	8.02
TCGA.CM.4751	TCGA	0	27
TCGA.CM.4752	TCGA	0	13.01
TCGA.CM.5341	TCGA	0	29.04
TCGA.CM.5344	TCGA	0	22.01
TCGA.CM.5348	TCGA	0	22.96
TCGA.CM.5349	TCGA	0	30.06
TCGA.CM.5860	TCGA	0	32
TCGA.CM.5861	TCGA	0	15.01
TCGA.CM.5862	TCGA	1	5.03
TCGA.CM.5863	TCGA	0	15.01
TCGA.CM.5864	TCGA	0	15.01
TCGA.CM.5868	TCGA	0	17.02
TCGA.CM.6161	TCGA	0	15.01
TCGA.CM.6162	TCGA	0	11.99
TCGA.CM.6163	TCGA	0	14.03
TCGA.CM.6164	TCGA	0	29.01
TCGA.CM.6165	TCGA	0	16.03
TCGA.CM.6166	TCGA	0	21.98
TCGA.CM.6167	TCGA	0	14.98
TCGA.CM.6168	TCGA	0	12.98
TCGA.CM.6169	TCGA	0	13.01
TCGA.CM.6170	TCGA	0	15.01
TCGA.CM.6171	TCGA	0	14.03
TCGA.CM.6172	TCGA	0	11.01
TCGA.CM.6674	TCGA	0	12.94
TCGA.CM.6675	TCGA	0	13.04
TCGA.CM.6676	TCGA	0	11.07
TCGA.CM.6677	TCGA	0	11.07
TCGA.CM.6678	TCGA	0	11.01
TCGA.CM.6679	TCGA	0	10.05
TCGA.CM.6680	TCGA	0	12.02
TCGA.D5.5537	TCGA	1	45.37
TCGA.D5.5538	TCGA	1	54.57
TCGA.D5.5540	TCGA	0	56.04
TCGA.D5.5541	TCGA	0	55.88
TCGA.D5.6529	TCGA	0	20.17
TCGA.D5.6530	TCGA	0	20.4
TCGA.D5.6531	TCGA	0	17.74
TCGA.D5.6532	TCGA	0	18.23
TCGA.D5.6533	TCGA	0	25.46
TCGA.D5.6534	TCGA	0	43.23
TCGA.D5.6535	TCGA	0	15.11
TCGA.D5.6536	TCGA	0	17.84
TCGA.D5.6537	TCGA	1	4.8
TCGA.D5.6538	TCGA	0	17.12
TCGA.D5.6539	TCGA	0	12.48
TCGA.D5.6540	TCGA	0	16.13
TCGA.D5.6541	TCGA	0	15.57
TCGA.D5.6898	TCGA	0	7.52
TCGA.D5.6920	TCGA	0	12.39
TCGA.D5.6922	TCGA	0	10.12
TCGA.D5.6923	TCGA	0	12.42
TCGA.D5.6924	TCGA	0	14.29
TCGA.D5.6926	TCGA	0	9.03
TCGA.D5.6927	TCGA	0	9.43
TCGA.D5.6928	TCGA	0	11.63
TCGA.D5.6929	TCGA	0	13.4
TCGA.D5.6930	TCGA	0	13.34
TCGA.D5.6931	TCGA	0	11.99
TCGA.D5.6932	TCGA	0	11.37
TCGA.D5.7000	TCGA	0	10.25
TCGA.F4.6459	TCGA	1	8.61
TCGA.F4.6460	TCGA	1	31.93
TCGA.F4.6461	TCGA	1	11.1
TCGA.F4.6463	TCGA	0	35.71
TCGA.F4.6569	TCGA	0	35.71
TCGA.F4.6570	TCGA	1	6.18
TCGA.F4.6703	TCGA	0	47.83
TCGA.F4.6805	TCGA	0	34.4
TCGA.F4.6806	TCGA	0	41.39
TCGA.F4.6807	TCGA	0	43
TCGA.F4.6808	TCGA	0	33.64
TCGA.F4.6809	TCGA	1	13.24
TCGA.F4.6854	TCGA	0	0.53
TCGA.F4.6855	TCGA	0	47.37
TCGA.F4.6856	TCGA	0	35.28
TCGA.G4.6293	TCGA	0	133.08
TCGA.G4.6294	TCGA	1	28.19
TCGA.G4.6295	TCGA	0	8.34
TCGA.G4.6297	TCGA	0	82.33
TCGA.G4.6298	TCGA	1	23.49
TCGA.G4.6299	TCGA	0	74.51
TCGA.G4.6302	TCGA	1	67.25
TCGA.G4.6303	TCGA	1	65.8
TCGA.G4.6304	TCGA	0	53.58
TCGA.G4.6306	TCGA	0	44.65
TCGA.G4.6307	TCGA	0	54.99
TCGA.G4.6309	TCGA	0	85.41
TCGA.G4.6310	TCGA	0	63.57
TCGA.G4.6311	TCGA	0	39.39
TCGA.G4.6314	TCGA	0	35.91
TCGA.G4.6315	TCGA	0	61.86
TCGA.G4.6317	TCGA	0	35.97
TCGA.G4.6320	TCGA	0	26.41
TCGA.G4.6321	TCGA	0	22.08
TCGA.G4.6322	TCGA	0	26.02
TCGA.G4.6323	TCGA	0	13.76
TCGA.G4.6586	TCGA	0	35.78
TCGA.G4.6588	TCGA	0	26.15
TCGA.G4.6625	TCGA	0	91.72
TCGA.G4.6626	TCGA	1	46.71
TCGA.G4.6627	TCGA	0	74.74
TCGA.G4.6628	TCGA	0	79.63
TCGA.NH.A50T	TCGA	0	18.17
TCGA.NH.A50U	TCGA	1	10.97
TCGA.NH.A50V	TCGA	0	19.32
TCGA.NH.A5IV	TCGA	0	19.32
TCGA.NH.A6GA	TCGA	1	9.92
TCGA.NH.A6GB	TCGA	0	15.64
TCGA.NH.A6GC	TCGA	0	12.78
TCGA.NH.A8F7	TCGA	0	17.84
TCGA.NH.A8F8	TCGA	1	16.79
TCGA.QG.A5YV	TCGA	0	42.74
TCGA.QG.A5YW	TCGA	0	29.43
TCGA.QG.A5YX	TCGA	0	32.95
TCGA.QG.A5Z1	TCGA	1	8.41
TCGA.QG.A5Z2	TCGA	0	31.27
TCGA.SS.A7HO	TCGA	0	60.09
TCGA.T9.A92H	TCGA	0	11.89
TCGA.WS.AB45	TCGA	0	69.97
TCGA.AH.6643	TCGA	1	43.17
TCGA.AH.6897	TCGA	0	26.41
TCGA.AH.6903	TCGA	0	19.45
TCGA.BM.6198	TCGA	0	21.22
TCGA.CI.6622	TCGA	0	44.74
TCGA.CI.6623	TCGA	0	47.4
TCGA.CI.6624	TCGA	0	48.16
TCGA.CL.5917	TCGA	0	78.06
TCGA.CL.5918	TCGA	0	7.16
TCGA.DC.4745	TCGA	0	20.99
TCGA.DC.4749	TCGA	0	25.03
TCGA.DC.5337	TCGA	0	26.02
TCGA.DC.5869	TCGA	0	30.98
TCGA.DC.6154	TCGA	0	11.99
TCGA.DC.6155	TCGA	0	13.96
TCGA.DC.6156	TCGA	0	30.98
TCGA.DC.6157	TCGA	0	51.94
TCGA.DC.6158	TCGA	1	10.97
TCGA.DC.6160	TCGA	0	43.99
TCGA.DC.6681	TCGA	0	25.95
TCGA.DC.6682	TCGA	0	25.03
TCGA.DC.6683	TCGA	0	25.03
TCGA.EF.5830	TCGA	0	3.48
TCGA.EI.6506	TCGA	0	20.53
TCGA.EI.6507	TCGA	0	19.94
TCGA.EI.6508	TCGA	0	20.89
TCGA.EI.6509	TCGA	0	16.98
TCGA.EI.6510	TCGA	0	18.27
TCGA.EI.6511	TCGA	0	15.83
TCGA.EI.6512	TCGA	0	17.67
TCGA.EI.6513	TCGA	0	16.33
TCGA.EI.6514	TCGA	0	16.29
TCGA.EI.6881	TCGA	0	16.39
TCGA.EI.6882	TCGA	0	8.61
TCGA.EI.6883	TCGA	0	11.5
TCGA.EI.6884	TCGA	0	10.78
TCGA.EI.6885	TCGA	0	13.63
TCGA.EI.6917	TCGA	0	17.44
TCGA.EI.7004	TCGA	0	8.44
TCGA.F5.6464	TCGA	1	9.95
TCGA.F5.6465	TCGA	0	49.47
TCGA.F5.6571	TCGA	0	42.31
TCGA.F5.6702	TCGA	1	28.55
TCGA.F5.6812	TCGA	0	36.47
TCGA.F5.6813	TCGA	1	19.65
TCGA.F5.6814	TCGA	0	37.16
TCGA.F5.6861	TCGA	0	38.11
TCGA.F5.6863	TCGA	1	11.86
TCGA.F5.6864	TCGA	0	12.45
TCGA.G5.6233	TCGA	1	18.27
TCGA.G5.6235	TCGA	0	55.72
TCGA.G5.6572	TCGA	1	47.04
TCGA.G5.6641	TCGA	0	26.41

## Sheet: TableS3
Sample	Cohort	DFS	DFS.time
GSM437093	GSE17536	0	142.55
GSM437094	GSE17536	0	122.72
GSM437095	GSE17536	0	28.96
GSM437096	GSE17536	0	119.21
GSM437097	GSE17536	0	59.53
GSM437098	GSE17536	1	27.02
GSM437099	GSE17536	0	82.29
GSM437100	GSE17536	0	109.21
GSM437101	GSE17536	0	65.88
GSM437102	GSE17536	0	84.13
GSM437103	GSE17536	0	16.47
GSM437104	GSE17536	0	83.6
GSM437105	GSE17536	0	76.07
GSM437106	GSE17536	0	67.82
GSM437107	GSE17536	0	52.24
GSM437108	GSE17536	0	64.1
GSM437109	GSE17536	0	55.13
GSM437110	GSE17536	0	57.79
GSM437111	GSE17536	0	50.1
GSM437112	GSE17536	0	43.79
GSM437113	GSE17536	0	19.75
GSM437114	GSE17536	0	3.64
GSM437115	GSE17536	0	23.96
GSM437116	GSE17536	0	20.02
GSM437117	GSE17536	0	118.58
GSM437118	GSE17536	0	55.33
GSM437119	GSE17536	1	93.66
GSM437120	GSE17536	0	110.79
GSM437121	GSE17536	1	27.64
GSM437122	GSE17536	0	106.94
GSM437124	GSE17536	1	19.36
GSM437125	GSE17536	0	26.82
GSM437126	GSE17536	0	52.5
GSM437127	GSE17536	1	9.05
GSM437128	GSE17536	0	88.99
GSM437129	GSE17536	0	64.86
GSM437130	GSE17536	1	14.13
GSM437131	GSE17536	0	85.28
GSM437132	GSE17536	0	26.53
GSM437133	GSE17536	1	37.31
GSM437134	GSE17536	0	86.43
GSM437135	GSE17536	0	55.92
GSM437136	GSE17536	0	70.65
GSM437137	GSE17536	0	76.04
GSM437138	GSE17536	0	79.13
GSM437139	GSE17536	1	22.38
GSM437140	GSE17536	0	80.25
GSM437141	GSE17536	0	28.86
GSM437142	GSE17536	1	25.21
GSM437143	GSE17536	1	31.06
GSM437144	GSE17536	0	37.31
GSM437145	GSE17536	1	22.02
GSM437146	GSE17536	0	63.25
GSM437147	GSE17536	0	24.19
GSM437148	GSE17536	0	52.14
GSM437149	GSE17536	0	59.6
GSM437150	GSE17536	0	59.96
GSM437151	GSE17536	0	47.86
GSM437152	GSE17536	0	46.71
GSM437153	GSE17536	0	45.99
GSM437154	GSE17536	0	49.84
GSM437155	GSE17536	0	17.95
GSM437156	GSE17536	0	15.71
GSM437157	GSE17536	0	39.25
GSM437158	GSE17536	0	36.75
GSM437159	GSE17536	0	25.24
GSM437160	GSE17536	0	44.97
GSM437161	GSE17536	0	35.9
GSM437162	GSE17536	0	26.66
GSM437163	GSE17536	0	29.22
GSM437164	GSE17536	0	28.63
GSM437166	GSE17536	0	33.2
GSM437167	GSE17536	0	33.69
GSM437168	GSE17536	0	25.61
GSM437169	GSE17536	1	22.38
GSM437170	GSE17536	0	15.05
GSM437171	GSE17536	0	2.26
GSM437172	GSE17536	0	18.18
GSM437173	GSE17536	0	27.15
GSM437174	GSE17536	1	11.9
GSM437175	GSE17536	0	105.17
GSM437176	GSE17536	1	8.21
GSM437177	GSE17536	1	29.39
GSM437178	GSE17536	0	95.07
GSM437179	GSE17536	0	112.33
GSM437180	GSE17536	1	21.27
GSM437181	GSE17536	1	16.07
GSM437182	GSE17536	1	27.74
GSM437183	GSE17536	1	14.72
GSM437184	GSE17536	1	5.35
GSM437185	GSE17536	0	99.51
GSM437186	GSE17536	0	20.44
GSM437187	GSE17536	1	27.58
GSM437188	GSE17536	1	9.56
GSM437189	GSE17536	1	23.34
GSM437190	GSE17536	0	89.62
GSM437191	GSE17536	0	85.61
GSM437192	GSE17536	0	64.33
GSM437193	GSE17536	0	22.25
GSM437194	GSE17536	0	74.53
GSM437195	GSE17536	0	59.07
GSM437196	GSE17536	0	47.8
GSM437197	GSE17536	1	3.32
GSM437198	GSE17536	0	72.09
GSM437199	GSE17536	1	24.85
GSM437200	GSE17536	1	41.06
GSM437201	GSE17536	1	36.92
GSM437202	GSE17536	0	64.93
GSM437203	GSE17536	0	50.59
GSM437205	GSE17536	0	38.72
GSM437206	GSE17536	0	54.9
GSM437207	GSE17536	0	65.55
GSM437208	GSE17536	0	58.45
GSM437209	GSE17536	0	59.34
GSM437210	GSE17536	0	26.92
GSM437211	GSE17536	1	8.58
GSM437212	GSE17536	0	26.26
GSM437213	GSE17536	0	52.86
GSM437214	GSE17536	1	21.04
GSM437215	GSE17536	0	44.67
GSM437216	GSE17536	0	36.92
GSM437217	GSE17536	0	50.43
GSM437218	GSE17536	0	4.24
GSM437219	GSE17536	0	49.11
GSM437220	GSE17536	0	38.07
GSM437221	GSE17536	0	44.74
GSM437222	GSE17536	1	34.19
GSM437223	GSE17536	1	24.13
GSM437224	GSE17536	0	0.92
GSM437225	GSE17536	0	31.36
GSM437226	GSE17536	0	18.96
GSM437227	GSE17536	1	85.84
GSM437228	GSE17536	0	31.92
GSM437229	GSE17536	0	19.98
GSM437230	GSE17536	0	5.22
GSM437232	GSE17536	0	117.3
GSM437238	GSE17536	0	82.61
GSM437243	GSE17536	1	10.61
GSM437248	GSE17536	1	24.88
GSM437249	GSE17536	0	50.53
GSM437255	GSE17536	0	55.19
GSM437261	GSE17536	1	13.08
GSM437264	GSE17536	0	9.96
GSM437265	GSE17536	0	8.94
GSM437266	GSE17536	1	17.32
TCGA.4N.A93T	TCGA	0	4.8
TCGA.4T.AA8H	TCGA	0	12.65
TCGA.5M.AAT6	TCGA	1	7.19
TCGA.5M.AATE	TCGA	1	26.61
TCGA.A6.6649	TCGA	0	24.15
TCGA.A6.6782	TCGA	0	20.27
TCGA.AD.5900	TCGA	0	12.16
TCGA.AD.6888	TCGA	1	11.27
TCGA.AD.A5EJ	TCGA	0	0
TCGA.AD.A5EK	TCGA	0	16.43
TCGA.AM.5820	TCGA	0	0.46
TCGA.AM.5821	TCGA	0	0.92
TCGA.AU.3779	TCGA	0	14.49
TCGA.AU.6004	TCGA	0	27.07
TCGA.AY.4070	TCGA	1	6.11
TCGA.AY.5543	TCGA	0	32.98
TCGA.AY.6196	TCGA	0	0.2
TCGA.AY.6197	TCGA	0	21.42
TCGA.AY.6386	TCGA	0	17.81
TCGA.AY.A54L	TCGA	1	13.01
TCGA.AY.A69D	TCGA	0	17.84
TCGA.AY.A71X	TCGA	0	19.32
TCGA.AY.A8YK	TCGA	0	18.82
TCGA.AZ.4308	TCGA	0	109.2
TCGA.AZ.4313	TCGA	0	75.89
TCGA.AZ.4315	TCGA	0	58.34
TCGA.AZ.4615	TCGA	1	22.6
TCGA.AZ.5403	TCGA	1	9.99
TCGA.AZ.6601	TCGA	1	74.57
TCGA.CK.4950	TCGA	0	85.38
TCGA.CK.4951	TCGA	1	15.77
TCGA.CK.4952	TCGA	0	15.6
TCGA.CK.5913	TCGA	0	51.28
TCGA.CK.5914	TCGA	0	21.98
TCGA.CK.5915	TCGA	0	0
TCGA.CK.5916	TCGA	1	9.59
TCGA.CK.6746	TCGA	0	0
TCGA.CK.6747	TCGA	0	82.88
TCGA.CK.6748	TCGA	0	2
TCGA.CK.6751	TCGA	0	124.18
TCGA.CM.4743	TCGA	0	23.03
TCGA.CM.4744	TCGA	0	20.01
TCGA.CM.4746	TCGA	0	36.99
TCGA.CM.4747	TCGA	0	25
TCGA.CM.4748	TCGA	0	26.02
TCGA.CM.4750	TCGA	0	8.02
TCGA.CM.4751	TCGA	0	27
TCGA.CM.4752	TCGA	0	13.01
TCGA.CM.5341	TCGA	0	29.04
TCGA.CM.5344	TCGA	0	22.01
TCGA.CM.5348	TCGA	0	22.96
TCGA.CM.5349	TCGA	0	30.06
TCGA.CM.5860	TCGA	0	32
TCGA.CM.5861	TCGA	1	11.01
TCGA.CM.5862	TCGA	1	1.02
TCGA.CM.5863	TCGA	0	15.01
TCGA.CM.5864	TCGA	0	15.01
TCGA.CM.5868	TCGA	0	17.02
TCGA.CM.6161	TCGA	0	15.01
TCGA.CM.6162	TCGA	0	11.99
TCGA.CM.6163	TCGA	0	14.03
TCGA.CM.6164	TCGA	0	29.01
TCGA.CM.6165	TCGA	0	16.03
TCGA.CM.6166	TCGA	0	21.98
TCGA.CM.6167	TCGA	0	14.98
TCGA.CM.6168	TCGA	0	12.98
TCGA.CM.6169	TCGA	0	13.01
TCGA.CM.6170	TCGA	0	15.01
TCGA.CM.6171	TCGA	0	14.03
TCGA.CM.6172	TCGA	0	11.01
TCGA.CM.6674	TCGA	0	12.94
TCGA.CM.6675	TCGA	1	11.07
TCGA.CM.6676	TCGA	0	11.07
TCGA.CM.6677	TCGA	0	11.07
TCGA.CM.6678	TCGA	1	0
TCGA.CM.6679	TCGA	0	10.05
TCGA.CM.6680	TCGA	0	12.02
TCGA.D5.5537	TCGA	1	23.72
TCGA.D5.5538	TCGA	1	33.08
TCGA.D5.5540	TCGA	0	56.04
TCGA.D5.5541	TCGA	0	55.88
TCGA.D5.6529	TCGA	1	12.68
TCGA.D5.6530	TCGA	0	20.4
TCGA.D5.6531	TCGA	0	17.74
TCGA.D5.6532	TCGA	0	18.23
TCGA.D5.6533	TCGA	0	25.46
TCGA.D5.6534	TCGA	0	43.23
TCGA.D5.6535	TCGA	0	15.11
TCGA.D5.6536	TCGA	1	16.2
TCGA.D5.6537	TCGA	1	4.04
TCGA.D5.6538	TCGA	0	17.12
TCGA.D5.6539	TCGA	0	12.48
TCGA.D5.6540	TCGA	0	16.13
TCGA.D5.6541	TCGA	0	15.57
TCGA.D5.6898	TCGA	0	7.52
TCGA.D5.6920	TCGA	0	12.39
TCGA.D5.6922	TCGA	0	10.12
TCGA.D5.6923	TCGA	0	12.42
TCGA.D5.6924	TCGA	0	14.29
TCGA.D5.6926	TCGA	0	9.03
TCGA.D5.6927	TCGA	0	9.43
TCGA.D5.6928	TCGA	0	11.63
TCGA.D5.6929	TCGA	0	13.4
TCGA.D5.6930	TCGA	0	13.34
TCGA.D5.6931	TCGA	0	11.99
TCGA.D5.6932	TCGA	0	11.37
TCGA.D5.7000	TCGA	0	10.25
TCGA.F4.6460	TCGA	1	10.28
TCGA.F4.6461	TCGA	1	9.46
TCGA.F4.6463	TCGA	0	35.71
TCGA.F4.6569	TCGA	0	35.71
TCGA.F4.6703	TCGA	0	47.83
TCGA.F4.6805	TCGA	0	34.4
TCGA.F4.6806	TCGA	1	37.19
TCGA.F4.6807	TCGA	0	43
TCGA.F4.6808	TCGA	0	33.64
TCGA.F4.6854	TCGA	0	0.53
TCGA.F4.6855	TCGA	0	47.37
TCGA.F4.6856	TCGA	0	35.28
TCGA.G4.6293	TCGA	0	133.08
TCGA.G4.6294	TCGA	1	16.98
TCGA.G4.6295	TCGA	0	8.34
TCGA.G4.6297	TCGA	1	78.65
TCGA.G4.6298	TCGA	1	9.56
TCGA.G4.6299	TCGA	0	74.51
TCGA.G4.6303	TCGA	1	28.65
TCGA.G4.6304	TCGA	1	28.22
TCGA.G4.6306	TCGA	0	44.65
TCGA.G4.6307	TCGA	0	54.99
TCGA.G4.6309	TCGA	1	71.48
TCGA.G4.6310	TCGA	0	63.57
TCGA.G4.6311	TCGA	0	39.39
TCGA.G4.6314	TCGA	1	19.88
TCGA.G4.6315	TCGA	0	61.86
TCGA.G4.6317	TCGA	1	19.45
TCGA.G4.6320	TCGA	0	26.41
TCGA.G4.6321	TCGA	0	22.08
TCGA.G4.6322	TCGA	1	25.92
TCGA.G4.6323	TCGA	0	13.76
TCGA.G4.6586	TCGA	0	35.78
TCGA.G4.6588	TCGA	0	26.15
TCGA.G4.6625	TCGA	1	84.23
TCGA.G4.6627	TCGA	1	32.95
TCGA.G4.6628	TCGA	0	79.63
TCGA.NH.A50T	TCGA	0	18.17
TCGA.NH.A50U	TCGA	1	9.07
TCGA.NH.A50V	TCGA	0	19.32
TCGA.NH.A5IV	TCGA	0	19.32
TCGA.NH.A6GA	TCGA	1	3.48
TCGA.NH.A6GB	TCGA	0	15.64
TCGA.NH.A6GC	TCGA	0	12.78
TCGA.NH.A8F7	TCGA	0	17.84
TCGA.QG.A5YV	TCGA	0	42.74
TCGA.QG.A5YW	TCGA	0	29.43
TCGA.QG.A5YX	TCGA	0	32.95
TCGA.QG.A5Z2	TCGA	0	31.27
TCGA.SS.A7HO	TCGA	1	59.17
TCGA.T9.A92H	TCGA	1	2.66
TCGA.WS.AB45	TCGA	0	69.97
TCGA.AH.6643	TCGA	1	33.71
TCGA.AH.6897	TCGA	0	26.41
TCGA.AH.6903	TCGA	0	19.45
TCGA.BM.6198	TCGA	0	21.22
TCGA.CI.6622	TCGA	0	44.74
TCGA.CI.6623	TCGA	0	47.4
TCGA.CI.6624	TCGA	0	48.16
TCGA.CL.5917	TCGA	0	78.06
TCGA.CL.5918	TCGA	0	7.16
TCGA.DC.4745	TCGA	0	20.99
TCGA.DC.4749	TCGA	0	25.03
TCGA.DC.5337	TCGA	0	26.02
TCGA.DC.5869	TCGA	0	30.98
TCGA.DC.6154	TCGA	0	11.99
TCGA.DC.6155	TCGA	0	13.96
TCGA.DC.6156	TCGA	1	0.99
TCGA.DC.6157	TCGA	0	51.94
TCGA.DC.6160	TCGA	0	43.99
TCGA.DC.6681	TCGA	0	25.95
TCGA.DC.6682	TCGA	0	25.03
TCGA.DC.6683	TCGA	0	25.03
TCGA.EF.5830	TCGA	0	3.48
TCGA.EI.6506	TCGA	0	20.53
TCGA.EI.6507	TCGA	0	19.94
TCGA.EI.6508	TCGA	0	20.89
TCGA.EI.6509	TCGA	1	2.96
TCGA.EI.6510	TCGA	0	18.27
TCGA.EI.6511	TCGA	0	15.83
TCGA.EI.6512	TCGA	0	17.67
TCGA.EI.6513	TCGA	0	16.33
TCGA.EI.6514	TCGA	0	16.29
TCGA.EI.6881	TCGA	0	16.39
TCGA.EI.6882	TCGA	0	8.61
TCGA.EI.6883	TCGA	0	11.5
TCGA.EI.6884	TCGA	0	10.78
TCGA.EI.6885	TCGA	1	9.69
TCGA.EI.6917	TCGA	0	17.44
TCGA.EI.7004	TCGA	0	8.44
TCGA.F5.6465	TCGA	0	49.47
TCGA.F5.6571	TCGA	1	34.79
TCGA.F5.6702	TCGA	1	12.09
TCGA.F5.6812	TCGA	0	36.47
TCGA.F5.6813	TCGA	1	2.14
TCGA.F5.6814	TCGA	0	37.16
TCGA.F5.6861	TCGA	0	38.11
TCGA.F5.6863	TCGA	1	6.27
TCGA.F5.6864	TCGA	0	12.45
TCGA.G5.6233	TCGA	1	3.02
TCGA.G5.6235	TCGA	1	34.23
TCGA.G5.6641	TCGA	0	26.41

## Sheet: TableS4
cellID	sampleinf	stim	seurat_clusters	Cells	group
GSE132257_SMC13T.A1.F_AAACCTGAGACCTTTG_1	SMC13T-A1-F	GSE132257	1	T/NK	Negative
GSE132257_SMC13T.A1.F_AAACCTGAGATATACG_1	SMC13T-A1-F	GSE132257	7	Myeloid	NA
GSE132257_SMC13T.A1.F_AAACCTGCAGCTCGCA_1	SMC13T-A1-F	GSE132257	0	T/NK	NA
GSE132257_SMC13T.A1.F_AAACCTGTCCTGCTTG_1	SMC13T-A1-F	GSE132257	0	T/NK	NA
GSE132257_SMC13T.A1.F_AAACCTGTCTTGCCGT_1	SMC13T-A1-F	GSE132257	3	Epithelial	NA
GSE132257_SMC13T.A1.F_AAACGGGAGGCTAGAC_1	SMC13T-A1-F	GSE132257	0	T/NK	NA
GSE132257_SMC13T.A1.F_AAACGGGAGGCTCATT_1	SMC13T-A1-F	GSE132257	7	Myeloid	NA
GSE132257_SMC13T.A1.F_AAACGGGCAAGCGTAG_1	SMC13T-A1-F	GSE132257	2	B/Plasma	Negative
GSE132257_SMC13T.A1.F_AAACGGGGTCGACTGC_1	SMC13T-A1-F	GSE132257	1	T/NK	NA
GSE132257_SMC13T.A1.F_AAACGGGGTGAAAGAG_1	SMC13T-A1-F	GSE132257	0	T/NK	NA
GSE132257_SMC13T.A1.F_AAACGGGTCGTAGGTT_1	SMC13T-A1-F	GSE132257	3	Epithelial	NA
GSE132257_SMC13T.A1.F_AAACGGGTCTGCTTGC_1	SMC13T-A1-F	GSE132257	10	Epithelial	NA
GSE132257_SMC13T.A1.F_AAACGGGTCTTAACCT_1	SMC13T-A1-F	GSE132257	1	T/NK	NA
GSE132257_SMC13T.A1.F_AAAGATGAGAGGGCTT_1	SMC13T-A1-F	GSE132257	0	T/NK	NA
GSE132257_SMC13T.A1.F_AAAGATGAGATGTTAG_1	SMC13T-A1-F	GSE132257	1	T/NK	NA
GSE132257_SMC13T.A1.F_AAAGATGGTACATGTC_1	SMC13T-A1-F	GSE132257	9	Epithelial	NA
GSE132257_SMC13T.A1.F_AAAGATGGTCCGTGAC_1	SMC13T-A1-F	GSE132257	1	T/NK	NA
GSE132257_SMC13T.A1.F_AAAGATGGTTAGAACA_1	SMC13T-A1-F	GSE132257	0	T/NK	NA
GSE132257_SMC13T.A1.F_AAAGCAAAGAAACGCC_1	SMC13T-A1-F	GSE132257	7	Myeloid	NA
GSE132257_SMC13T.A1.F_AAAGCAAAGATGGCGT_1	SMC13T-A1-F	GSE132257	8	Epithelial	NA
GSE132257_SMC13T.A1.F_AAAGCAAAGCTGTTCA_1	SMC13T-A1-F	GSE132257	1	T/NK	NA
GSE132257_SMC13T.A1.F_AAAGCAAAGTTGTAGA_1	SMC13T-A1-F	GSE132257	0	T/NK	NA
GSE132257_SMC13T.A1.F_AAAGCAACAAGCTGTT_1	SMC13T-A1-F	GSE132257	0	T/NK	Negative
GSE132257_SMC13T.A1.F_AAAGCAACATCGGAAG_1	SMC13T-A1-F	GSE132257	3	Epithelial	Positive
GSE132257_SMC13T.A1.F_AAAGCAATCAAGAAGT_1	SMC13T-A1-F	GSE132257	3	Epithelial	NA
GSE132257_SMC13T.A1.F_AAAGCAATCTCAACTT_1	SMC13T-A1-F	GSE132257	8	Epithelial	Negative
GSE132257_SMC13T.A1.F_AAAGTAGAGGACAGCT_1	SMC13T-A1-F	GSE132257	4	T/NK	NA
GSE132257_SMC13T.A1.F_AAAGTAGCACAACGTT_1	SMC13T-A1-F	GSE132257	4	T/NK	NA
GSE132257_SMC13T.A1.F_AAAGTAGCACGGTAAG_1	SMC13T-A1-F	GSE132257	6	Myeloid	Positive
GSE132257_SMC13T.A1.F_AAAGTAGCAGCTTCGG_1	SMC13T-A1-F	GSE132257	1	T/NK	NA
GSE132257_SMC13T.A1.F_AAAGTAGGTCTCTTTA_1	SMC13T-A1-F	GSE132257	2	B/Plasma	Negative
GSE132257_SMC13T.A1.F_AAAGTAGTCAAAGTAG_1	SMC13T-A1-F	GSE132257	7	Myeloid	NA
GSE132257_SMC13T.A1.F_AAAGTAGTCGTCACGG_1	SMC13T-A1-F	GSE132257	1	T/NK	NA
GSE132257_SMC13T.A1.F_AAATGCCCATGACGGA_1	SMC13T-A1-F	GSE132257	0	T/NK	NA
GSE132257_SMC13T.A1.F_AAATGCCGTCTCCCTA_1	SMC13T-A1-F	GSE132257	8	Epithelial	NA
GSE132257_SMC13T.A1.F_AAATGCCGTTATCCGA_1	SMC13T-A1-F	GSE132257	0	T/NK	NA
GSE132257_SMC13T.A1.F_AAATGCCGTTCGTGAT_1	SMC13T-A1-F	GSE132257	1	T/NK	NA
GSE132257_SMC13T.A1.F_AAATGCCTCCCAAGAT_1	SMC13T-A1-F	GSE132257	7	Myeloid	NA
GSE132257_SMC13T.A1.F_AACACGTAGCCAGGAT_1	SMC13T-A1-F	GSE132257	3	Epithelial	NA
GSE132257_SMC13T.A1.F_AACACGTAGCCCGAAA_1	SMC13T-A1-F	GSE132257	4	T/NK	NA
GSE132257_SMC13T.A1.F_AACACGTAGTCATCCA_1	SMC13T-A1-F	GSE132257	0	T/NK	Negative
GSE132257_SMC13T.A1.F_AACACGTCAGGGTACA_1	SMC13T-A1-F	GSE132257	4	T/NK	NA
GSE132257_SMC13T.A1.F_AACACGTTCAAACGGG_1	SMC13T-A1-F	GSE132257	2	B/Plasma	NA
GSE132257_SMC13T.A1.F_AACCATGAGTTACCCA_1	SMC13T-A1-F	GSE132257	0	T/NK	NA
GSE132257_SMC13T.A1.F_AACCATGCAGCTCGCA_1	SMC13T-A1-F	GSE132257	0	T/NK	NA
GSE132257_SMC13T.A1.F_AACCATGGTAAACCTC_1	SMC13T-A1-F	GSE132257	1	T/NK	NA
GSE132257_SMC13T.A1.F_AACCATGGTTCCACTC_1	SMC13T-A1-F	GSE132257	8	Epithelial	NA
GSE132257_SMC13T.A1.F_AACCATGTCACAAACC_1	SMC13T-A1-F	GSE132257	4	T/NK	NA
GSE132257_SMC13T.A1.F_AACCATGTCCAGATCA_1	SMC13T-A1-F	GSE132257	0	T/NK	NA
GSE132257_SMC13T.A1.F_AACCATGTCCTTTCGG_1	SMC13T-A1-F	GSE132257	4	T/NK	NA
GSE132257_SMC13T.A1.F_AACCATGTCGCAGGCT_1	SMC13T-A1-F	GSE132257	12	T/NK	Negative
GSE132257_SMC13T.A1.F_AACCATGTCTTGCCGT_1	SMC13T-A1-F	GSE132257	1	T/NK	NA
GSE132257_SMC13T.A1.F_AACCGCGAGACTAGAT_1	SMC13T-A1-F	GSE132257	1	T/NK	NA
GSE132257_SMC13T.A1.F_AACCGCGCAATGGATA_1	SMC13T-A1-F	GSE132257	5	B/Plasma	NA
GSE132257_SMC13T.A1.F_AACCGCGCAGTTAACC_1	SMC13T-A1-F	GSE132257	1	T/NK	NA
GSE132257_SMC13T.A1.F_AACCGCGCATCCGCGA_1	SMC13T-A1-F	GSE132257	2	B/Plasma	Negative
GSE132257_SMC13T.A1.F_AACCGCGCATCTACGA_1	SMC13T-A1-F	GSE132257	0	T/NK	NA
GSE132257_SMC13T.A1.F_AACCGCGGTACACCGC_1	SMC13T-A1-F	GSE132257	2	B/Plasma	NA
GSE132257_SMC13T.A1.F_AACCGCGGTCGAGTTT_1	SMC13T-A1-F	GSE132257	3	Epithelial	NA
GSE132257_SMC13T.A1.F_AACGTTGAGTCGATAA_1	SMC13T-A1-F	GSE132257	3	Epithelial	NA
GSE132257_SMC13T.A1.F_AACGTTGAGTGAAGAG_1	SMC13T-A1-F	GSE132257	5	B/Plasma	Negative
GSE132257_SMC13T.A1.F_AACGTTGCAAACCCAT_1	SMC13T-A1-F	GSE132257	9	Epithelial	NA
GSE132257_SMC13T.A1.F_AACGTTGCAAACCTAC_1	SMC13T-A1-F	GSE132257	8	Epithelial	NA
GSE132257_SMC13T.A1.F_AACGTTGCAGCCTGTG_1	SMC13T-A1-F	GSE132257	3	Epithelial	NA
GSE132257_SMC13T.A1.F_AACGTTGCAGGCTCAC_1	SMC13T-A1-F	GSE132257	3	Epithelial	NA
GSE132257_SMC13T.A1.F_AACGTTGGTTGTTTGG_1	SMC13T-A1-F	GSE132257	0	T/NK	NA
GSE132257_SMC13T.A1.F_AACTCAGCATGATCCA_1	SMC13T-A1-F	GSE132257	2	B/Plasma	Negative
GSE132257_SMC13T.A1.F_AACTCAGTCGGCTTGG_1	SMC13T-A1-F	GSE132257	0	T/NK	NA
GSE132257_SMC13T.A1.F_AACTCCCAGGAATGGA_1	SMC13T-A1-F	GSE132257	4	T/NK	NA
GSE132257_SMC13T.A1.F_AACTCCCCACAGGAGT_1	SMC13T-A1-F	GSE132257	3	Epithelial	NA
GSE132257_SMC13T.A1.F_AACTCCCCATACAGCT_1	SMC13T-A1-F	GSE132257	1	T/NK	NA
GSE132257_SMC13T.A1.F_AACTCCCGTGATGTCT_1	SMC13T-A1-F	GSE132257	7	Myeloid	Negative
GSE132257_SMC13T.A1.F_AACTCCCGTGGAAAGA_1	SMC13T-A1-F	GSE132257	0	T/NK	NA
GSE132257_SMC13T.A1.F_AACTCTTAGATAGGAG_1	SMC13T-A1-F	GSE132257	4	T/NK	Negative
GSE132257_SMC13T.A1.F_AACTCTTAGTGTCCAT_1	SMC13T-A1-F	GSE132257	3	Epithelial	NA
GSE132257_SMC13T.A1.F_AACTCTTCACAACTGT_1	SMC13T-A1-F	GSE132257	0	T/NK	NA
GSE132257_SMC13T.A1.F_AACTCTTCACGGTAAG_1	SMC13T-A1-F	GSE132257	8	Epithelial	NA
GSE132257_SMC13T.A1.F_AACTCTTTCGTACCGG_1	SMC13T-A1-F	GSE132257	3	Epithelial	NA
GSE132257_SMC13T.A1.F_AACTCTTTCTACCAGA_1	SMC13T-A1-F	GSE132257	0	T/NK	NA
GSE132257_SMC13T.A1.F_AACTGGTAGATGGGTC_1	SMC13T-A1-F	GSE132257	1	T/NK	NA
GSE132257_SMC13T.A1.F_AACTGGTAGCTAAACA_1	SMC13T-A1-F	GSE132257	3	Epithelial	NA
GSE132257_SMC13T.A1.F_AACTGGTGTTACGGAG_1	SMC13T-A1-F	GSE132257	4	T/NK	NA
GSE132257_SMC13T.A1.F_AACTGGTTCGCGGATC_1	SMC13T-A1-F	GSE132257	1	T/NK	NA
GSE132257_SMC13T.A1.F_AACTTTCCAATCCAAC_1	SMC13T-A1-F	GSE132257	4	T/NK	Negative
GSE132257_SMC13T.A1.F_AACTTTCCAGACGTAG_1	SMC13T-A1-F	GSE132257	0	T/NK	NA
GSE132257_SMC13T.A1.F_AACTTTCCATGCCTTC_1	SMC13T-A1-F	GSE132257	3	Epithelial	NA
GSE132257_SMC13T.A1.F_AACTTTCTCGGTTCGG_1	SMC13T-A1-F	GSE132257	4	T/NK	NA
GSE132257_SMC13T.A1.F_AAGACCTAGATCGGGT_1	SMC13T-A1-F	GSE132257	1	T/NK	Negative
GSE132257_SMC13T.A1.F_AAGACCTCAATCGGTT_1	SMC13T-A1-F	GSE132257	9	Epithelial	Positive
GSE132257_SMC13T.A1.F_AAGACCTCATCGGACC_1	SMC13T-A1-F	GSE132257	3	Epithelial	NA
GSE132257_SMC13T.A1.F_AAGACCTCATGCAATC_1	SMC13T-A1-F	GSE132257	1	T/NK	NA
GSE132257_SMC13T.A1.F_AAGACCTGTACCGTTA_1	SMC13T-A1-F	GSE132257	5	B/Plasma	NA
GSE132257_SMC13T.A1.F_AAGACCTTCATAGCAC_1	SMC13T-A1-F	GSE132257	1	T/NK	NA
GSE132257_SMC13T.A1.F_AAGACCTTCATCGATG_1	SMC13T-A1-F	GSE132257	3	Epithelial	NA
GSE132257_SMC13T.A1.F_AAGCCGCAGCTAACAA_1	SMC13T-A1-F	GSE132257	2	B/Plasma	Negative
GSE132257_SMC13T.A1.F_AAGCCGCAGGAGTTTA_1	SMC13T-A1-F	GSE132257	2	B/Plasma	NA
GSE132257_SMC13T.A1.F_AAGCCGCCAGGGATTG_1	SMC13T-A1-F	GSE132257	1	T/NK	NA
GSE132257_SMC13T.A1.F_AAGCCGCGTATGAAAC_1	SMC13T-A1-F	GSE132257	4	T/NK	NA
GSE132257_SMC13T.A1.F_AAGCCGCTCATGGTCA_1	SMC13T-A1-F	GSE132257	4	T/NK	NA
GSE132257_SMC13T.A1.F_AAGGAGCAGATGTCGG_1	SMC13T-A1-F	GSE132257	6	Myeloid	NA
GSE132257_SMC13T.A1.F_AAGGAGCCAAGAAAGG_1	SMC13T-A1-F	GSE132257	7	Myeloid	NA
GSE132257_SMC13T.A1.F_AAGGAGCCATTTGCCC_1	SMC13T-A1-F	GSE132257	9	Epithelial	Positive
GSE132257_SMC13T.A1.F_AAGGAGCGTGGGTATG_1	SMC13T-A1-F	GSE132257	8	Epithelial	NA
GSE132257_SMC13T.A1.F_AAGGCAGAGAAACCTA_1	SMC13T-A1-F	GSE132257	4	T/NK	NA
GSE132257_SMC13T.A1.F_AAGGCAGAGGCCGAAT_1	SMC13T-A1-F	GSE132257	1	T/NK	NA
GSE132257_SMC13T.A1.F_AAGGCAGCAGCTCGAC_1	SMC13T-A1-F	GSE132257	3	Epithelial	Positive
GSE132257_SMC13T.A1.F_AAGGCAGGTGGTCCGT_1	SMC13T-A1-F	GSE132257	17	Myeloid	NA
GSE132257_SMC13T.A1.F_AAGGCAGTCAGCTCGG_1	SMC13T-A1-F	GSE132257	0	T/NK	Negative
GSE132257_SMC13T.A1.F_AAGGCAGTCCTGCTTG_1	SMC13T-A1-F	GSE132257	7	Myeloid	NA
GSE132257_SMC13T.A1.F_AAGGTTCCACTGAAGG_1	SMC13T-A1-F	GSE132257	3	Epithelial	NA
GSE132257_SMC13T.A1.F_AAGGTTCCAGTCGATT_1	SMC13T-A1-F	GSE132257	0	T/NK	NA
GSE132257_SMC13T.A1.F_AAGGTTCGTACACCGC_1	SMC13T-A1-F	GSE132257	4	T/NK	NA
GSE132257_SMC13T.A1.F_AAGGTTCGTTAAAGAC_1	SMC13T-A1-F	GSE132257	7	Myeloid	NA
GSE132257_SMC13T.A1.F_AAGTCTGAGAAACGCC_1	SMC13T-A1-F	GSE132257	0	T/NK	NA
GSE132257_SMC13T.A1.F_AAGTCTGGTTATCGGT_1	SMC13T-A1-F	GSE132257	7	Myeloid	NA
GSE132257_SMC13T.A1.F_AATCCAGCAAGGTTCT_1	SMC13T-A1-F	GSE132257	0	T/NK	Negative
GSE132257_SMC13T.A1.F_AATCCAGGTAAAGTCA_1	SMC13T-A1-F	GSE132257	3	Epithelial	NA
GSE132257_SMC13T.A1.F_AATCCAGGTGCGCTTG_1	SMC13T-A1-F	GSE132257	3	Epithelial	NA
GSE132257_SMC13T.A1.F_AATCCAGGTGTGGCTC_1	SMC13T-A1-F	GSE132257	1	T/NK	Negative
GSE132257_SMC13T.A1.F_AATCCAGGTTATGCGT_1	SMC13T-A1-F	GSE132257	7	Myeloid	NA
GSE132257_SMC13T.A1.F_AATCCAGGTTCCACGG_1	SMC13T-A1-F	GSE132257	4	T/NK	NA
GSE132257_SMC13T.A1.F_AATCCAGTCATAGCAC_1	SMC13T-A1-F	GSE132257	1	T/NK	NA
GSE132257_SMC13T.A1.F_AATCCAGTCGGCATCG_1	SMC13T-A1-F	GSE132257	26	B/Plasma	Negative
GSE132257_SMC13T.A1.F_AATCGGTCATATGGTC_1	SMC13T-A1-F	GSE132257	4	T/NK	NA
GSE132257_SMC13T.A1.F_AATCGGTCATGGTAGG_1	SMC13T-A1-F	GSE132257	2	B/Plasma	NA
GSE132257_SMC13T.A1.F_AATCGGTGTCGCGAAA_1	SMC13T-A1-F	GSE132257	2	B/Plasma	NA
GSE132257_SMC13T.A1.F_ACACCAAAGCTGAACG_1	SMC13T-A1-F	GSE132257	3	Epithelial	NA
GSE132257_SMC13T.A1.F_ACACCAAAGTAACCCT_1	SMC13T-A1-F	GSE132257	1	T/NK	Negative
GSE132257_SMC13T.A1.F_ACACCAACAAGCGATG_1	SMC13T-A1-F	GSE132257	3	Epithelial	NA
GSE132257_SMC13T.A1.F_ACACCAACAGATCGGA_1	SMC13T-A1-F	GSE132257	0	T/NK	NA
GSE132257_SMC13T.A1.F_ACACCAAGTTCCATGA_1	SMC13T-A1-F	GSE132257	7	Myeloid	NA
GSE132257_SMC13T.A1.F_ACACCAATCAAAGTAG_1	SMC13T-A1-F	GSE132257	6	Myeloid	NA
GSE132257_SMC13T.A1.F_ACACCAATCAACGGGA_1	SMC13T-A1-F	GSE132257	3	Epithelial	NA
GSE132257_SMC13T.A1.F_ACACCAATCAGTTCGA_1	SMC13T-A1-F	GSE132257	5	B/Plasma	NA
GSE132257_SMC13T.A1.F_ACACCCTAGAAACGCC_1	SMC13T-A1-F	GSE132257	3	Epithelial	NA
GSE132257_SMC13T.A1.F_ACACCCTAGCTAACTC_1	SMC13T-A1-F	GSE132257	9	Epithelial	NA
GSE132257_SMC13T.A1.F_ACACCCTGTGTGAATA_1	SMC13T-A1-F	GSE132257	2	B/Plasma	NA
GSE132257_SMC13T.A1.F_ACACCCTTCGAGAACG_1	SMC13T-A1-F	GSE132257	9	Epithelial	NA
GSE132257_SMC13T.A1.F_ACACCCTTCGTCACGG_1	SMC13T-A1-F	GSE132257	0	T/NK	NA
GSE132257_SMC13T.A1.F_ACACCGGAGCCCTAAT_1	SMC13T-A1-F	GSE132257	8	Epithelial	Negative
GSE132257_SMC13T.A1.F_ACACCGGAGCGTTGCC_1	SMC13T-A1-F	GSE132257	3	Epithelial	NA
GSE132257_SMC13T.A1.F_ACACCGGCACATGTGT_1	SMC13T-A1-F	GSE132257	0	T/NK	NA
GSE132257_SMC13T.A1.F_ACACCGGCACCAGGTC_1	SMC13T-A1-F	GSE132257	1	T/NK	NA
GSE132257_SMC13T.A1.F_ACACCGGCAGTCTTCC_1	SMC13T-A1-F	GSE132257	5	B/Plasma	NA
GSE132257_SMC13T.A1.F_ACACCGGGTACTCGCG_1	SMC13T-A1-F	GSE132257	3	Epithelial	Positive
GSE132257_SMC13T.A1.F_ACACCGGGTCACAAGG_1	SMC13T-A1-F	GSE132257	1	T/NK	Negative
GSE132257_SMC13T.A1.F_ACACCGGTCGCTAGCG_1	SMC13T-A1-F	GSE132257	20	T/NK	Negative
GSE132257_SMC13T.A1.F_ACACCGGTCTCAAGTG_1	SMC13T-A1-F	GSE132257	3	Epithelial	NA
GSE132257_SMC13T.A1.F_ACACTGAAGCCAGTAG_1	SMC13T-A1-F	GSE132257	0	T/NK	NA
GSE132257_SMC13T.A1.F_ACACTGAAGGAGCGTT_1	SMC13T-A1-F	GSE132257	0	T/NK	NA
GSE132257_SMC13T.A1.F_ACACTGAAGGATCGCA_1	SMC13T-A1-F	GSE132257	4	T/NK	NA
GSE132257_SMC13T.A1.F_ACACTGAAGTGATCGG_1	SMC13T-A1-F	GSE132257	3	Epithelial	NA
GSE132257_SMC13T.A1.F_ACACTGACACAGGTTT_1	SMC13T-A1-F	GSE132257	9	Epithelial	NA
GSE132257_SMC13T.A1.F_ACACTGACAGGTTTCA_1	SMC13T-A1-F	GSE132257	0	T/NK	NA
GSE132257_SMC13T.A1.F_ACACTGATCCCTAACC_1	SMC13T-A1-F	GSE132257	21	Myeloid	NA
GSE132257_SMC13T.A1.F_ACACTGATCCGTCAAA_1	SMC13T-A1-F	GSE132257	4	T/NK	NA
GSE132257_SMC13T.A1.F_ACAGCCGCAACGATGG_1	SMC13T-A1-F	GSE132257	0	T/NK	NA
GSE132257_SMC13T.A1.F_ACAGCCGGTCCTAGCG_1	SMC13T-A1-F	GSE132257	5	B/Plasma	NA
GSE132257_SMC13T.A1.F_ACAGCCGGTGCGATAG_1	SMC13T-A1-F	GSE132257	4	T/NK	NA
GSE132257_SMC13T.A1.F_ACAGCCGGTTTACTCT_1	SMC13T-A1-F	GSE132257	4	T/NK	NA
GSE132257_SMC13T.A1.F_ACAGCCGTCACAATGC_1	SMC13T-A1-F	GSE132257	0	T/NK	NA
GSE132257_SMC13T.A1.F_ACAGCTAAGGAGTCTG_1	SMC13T-A1-F	GSE132257	12	T/NK	NA
GSE132257_SMC13T.A1.F_ACAGCTACATCACGTA_1	SMC13T-A1-F	GSE132257	3	Epithelial	NA
GSE132257_SMC13T.A1.F_ACATACGCAGCTATTG_1	SMC13T-A1-F	GSE132257	1	T/NK	NA
GSE132257_SMC13T.A1.F_ACATACGGTGGCGAAT_1	SMC13T-A1-F	GSE132257	1	T/NK	NA
GSE132257_SMC13T.A1.F_ACATACGGTGTAATGA_1	SMC13T-A1-F	GSE132257	2	B/Plasma	NA
GSE132257_SMC13T.A1.F_ACATACGGTTATGTGC_1	SMC13T-A1-F	GSE132257	3	Epithelial	NA
GSE132257_SMC13T.A1.F_ACATACGTCAATCTCT_1	SMC13T-A1-F	GSE132257	3	Epithelial	NA
GSE132257_SMC13T.A1.F_ACATACGTCAGTTTGG_1	SMC13T-A1-F	GSE132257	1	T/NK	NA
GSE132257_SMC13T.A1.F_ACATACGTCCCTAACC_1	SMC13T-A1-F	GSE132257	2	B/Plasma	Negative
GSE132257_SMC13T.A1.F_ACATCAGAGATCGGGT_1	SMC13T-A1-F	GSE132257	9	Epithelial	NA
GSE132257_SMC13T.A1.F_ACATCAGCAGCTTCGG_1	SMC13T-A1-F	GSE132257	4	T/NK	NA
GSE132257_SMC13T.A1.F_ACATCAGCATGAAGTA_1	SMC13T-A1-F	GSE132257	7	Myeloid	NA
GSE132257_SMC13T.A1.F_ACATGGTAGGAGTCTG_1	SMC13T-A1-F	GSE132257	0	T/NK	NA
GSE132257_SMC13T.A1.F_ACATGGTCAACTGCTA_1	SMC13T-A1-F	GSE132257	1	T/NK	Negative
GSE132257_SMC13T.A1.F_ACATGGTCAATGTAAG_1	SMC13T-A1-F	GSE132257	8	Epithelial	NA
GSE132257_SMC13T.A1.F_ACATGGTCACCGAAAG_1	SMC13T-A1-F	GSE132257	3	Epithelial	NA
GSE132257_SMC13T.A1.F_ACATGGTGTCGAACAG_1	SMC13T-A1-F	GSE132257	0	T/NK	NA
GSE132257_SMC13T.A1.F_ACATGGTTCGAATGCT_1	SMC13T-A1-F	GSE132257	8	Epithelial	NA
GSE132257_SMC13T.A1.F_ACCAGTAAGAGTCGGT_1	SMC13T-A1-F	GSE132257	3	Epithelial	Positive
GSE132257_SMC13T.A1.F_ACCAGTACAAGGTTTC_1	SMC13T-A1-F	GSE132257	2	B/Plasma	Positive
GSE132257_SMC13T.A1.F_ACCAGTAGTCTAAAGA_1	SMC13T-A1-F	GSE132257	10	Epithelial	NA
GSE132257_SMC13T.A1.F_ACCAGTAGTGTTCTTT_1	SMC13T-A1-F	GSE132257	4	T/NK	NA
GSE132257_SMC13T.A1.F_ACCAGTAGTTCCACAA_1	SMC13T-A1-F	GSE132257	3	Epithelial	NA
GSE132257_SMC13T.A1.F_ACCCACTAGAAGCCCA_1	SMC13T-A1-F	GSE132257	7	Myeloid	NA
GSE132257_SMC13T.A1.F_ACCCACTAGACAAGCC_1	SMC13T-A1-F	GSE132257	0	T/NK	NA
GSE132257_SMC13T.A1.F_ACCCACTAGCCAGTAG_1	SMC13T-A1-F	GSE132257	7	Myeloid	NA
GSE132257_SMC13T.A1.F_ACCCACTCACCATGTA_1	SMC13T-A1-F	GSE132257	8	Epithelial	Negative
GSE132257_SMC13T.A1.F_ACCCACTCACCGTTGG_1	SMC13T-A1-F	GSE132257	3	Epithelial	NA
GSE132257_SMC13T.A1.F_ACCCACTGTTACCAGT_1	SMC13T-A1-F	GSE132257	3	Epithelial	Positive
GSE132257_SMC13T.A1.F_ACCCACTTCCTGCCAT_1	SMC13T-A1-F	GSE132257	1	T/NK	NA
GSE132257_SMC13T.A1.F_ACCCACTTCGCCATAA_1	SMC13T-A1-F	GSE132257	3	Epithelial	NA
GSE132257_SMC13T.A1.F_ACCCACTTCGCCTGAG_1	SMC13T-A1-F	GSE132257	1	T/NK	NA
GSE132257_SMC13T.A1.F_ACCGTAAAGAAGATTC_1	SMC13T-A1-F	GSE132257	2	B/Plasma	Positive
GSE132257_SMC13T.A1.F_ACCGTAAAGAATTGTG_1	SMC13T-A1-F	GSE132257	3	Epithelial	NA
GSE132257_SMC13T.A1.F_ACCGTAAAGCTACCGC_1	SMC13T-A1-F	GSE132257	3	Epithelial	Positive
GSE132257_SMC13T.A1.F_ACCGTAAGTAAGTTCC_1	SMC13T-A1-F	GSE132257	3	Epithelial	NA
GSE132257_SMC13T.A1.F_ACCGTAAGTCGTTGTA_1	SMC13T-A1-F	GSE132257	3	Epithelial	NA
GSE132257_SMC13T.A1.F_ACCGTAATCATCGATG_1	SMC13T-A1-F	GSE132257	2	B/Plasma	Negative
GSE132257_SMC13T.A1.F_ACCTTTAAGACAGACC_1	SMC13T-A1-F	GSE132257	1	T/NK	NA
GSE132257_SMC13T.A1.F_ACCTTTAAGAGCTGGT_1	SMC13T-A1-F	GSE132257	9	Epithelial	NA
GSE132257_SMC13T.A1.F_ACCTTTACACGGTAAG_1	SMC13T-A1-F	GSE132257	7	Myeloid	NA
GSE132257_SMC13T.A1.F_ACCTTTAGTCCGACGT_1	SMC13T-A1-F	GSE132257	5	B/Plasma	NA
GSE132257_SMC13T.A1.F_ACCTTTAGTGGGTCAA_1	SMC13T-A1-F	GSE132257	2	B/Plasma	NA
GSE132257_SMC13T.A1.F_ACCTTTATCGGCCGAT_1	SMC13T-A1-F	GSE132257	4	T/NK	NA
GSE132257_SMC13T.A1.F_ACCTTTATCTAGAGTC_1	SMC13T-A1-F	GSE132257	7	Myeloid	NA
GSE132257_SMC13T.A1.F_ACGAGCCAGAATCTCC_1	SMC13T-A1-F	GSE132257	7	Myeloid	NA
GSE132257_SMC13T.A1.F_ACGAGCCAGCGTAATA_1	SMC13T-A1-F	GSE132257	1	T/NK	NA
GSE132257_SMC13T.A1.F_ACGAGCCAGGTCGGAT_1	SMC13T-A1-F	GSE132257	1	T/NK	NA
GSE132257_SMC13T.A1.F_ACGAGCCAGTACACCT_1	SMC13T-A1-F	GSE132257	1	T/NK	NA
GSE132257_SMC13T.A1.F_ACGAGCCCACCCAGTG_1	SMC13T-A1-F	GSE132257	9	Epithelial	NA
GSE132257_SMC13T.A1.F_ACGAGCCGTCATCCCT_1	SMC13T-A1-F	GSE132257	0	T/NK	NA
GSE132257_SMC13T.A1.F_ACGAGGAAGAGGTAGA_1	SMC13T-A1-F	GSE132257	2	B/Plasma	Negative
GSE132257_SMC13T.A1.F_ACGAGGAAGATCCTGT_1	SMC13T-A1-F	GSE132257	7	Myeloid	NA
GSE132257_SMC13T.A1.F_ACGAGGACAAAGCGGT_1	SMC13T-A1-F	GSE132257	9	Epithelial	Positive
GSE132257_SMC13T.A1.F_ACGAGGAGTGAGGCTA_1	SMC13T-A1-F	GSE132257	0	T/NK	NA
GSE132257_SMC13T.A1.F_ACGAGGATCACAGTAC_1	SMC13T-A1-F	GSE132257	7	Myeloid	NA
GSE132257_SMC13T.A1.F_ACGAGGATCAGGTTCA_1	SMC13T-A1-F	GSE132257	0	T/NK	NA
GSE132257_SMC13T.A1.F_ACGAGGATCGGCCGAT_1	SMC13T-A1-F	GSE132257	3	Epithelial	NA
GSE132257_SMC13T.A1.F_ACGATACAGCAGATCG_1	SMC13T-A1-F	GSE132257	0	T/NK	Negative
GSE132257_SMC13T.A1.F_ACGATACAGCCCGAAA_1	SMC13T-A1-F	GSE132257	1	T/NK	NA
GSE132257_SMC13T.A1.F_ACGATACCATGGGAAC_1	SMC13T-A1-F	GSE132257	7	Myeloid	NA
GSE132257_SMC13T.A1.F_ACGATACTCCGAACGC_1	SMC13T-A1-F	GSE132257	8	Epithelial	NA
GSE132257_SMC13T.A1.F_ACGATACTCGTTTGCC_1	SMC13T-A1-F	GSE132257	3	Epithelial	NA
GSE132257_SMC13T.A1.F_ACGATACTCTGGTTCC_1	SMC13T-A1-F	GSE132257	1	T/NK	NA
GSE132257_SMC13T.A1.F_ACGATGTAGCAATATG_1	SMC13T-A1-F	GSE132257	2	B/Plasma	NA
GSE132257_SMC13T.A1.F_ACGATGTAGCTGCAAG_1	SMC13T-A1-F	GSE132257	3	Epithelial	Positive
GSE132257_SMC13T.A1.F_ACGATGTAGTCCTCCT_1	SMC13T-A1-F	GSE132257	0	T/NK	NA
GSE132257_SMC13T.A1.F_ACGATGTCATACGCTA_1	SMC13T-A1-F	GSE132257	1	T/NK	NA
GSE132257_SMC13T.A1.F_ACGATGTGTTATGCGT_1	SMC13T-A1-F	GSE132257	1	T/NK	NA
GSE132257_SMC13T.A1.F_ACGCAGCAGAATAGGG_1	SMC13T-A1-F	GSE132257	1	T/NK	NA
GSE132257_SMC13T.A1.F_ACGCAGCAGTCCGGTC_1	SMC13T-A1-F	GSE132257	0	T/NK	NA
GSE132257_SMC13T.A1.F_ACGCAGCAGTCGCCGT_1	SMC13T-A1-F	GSE132257	1	T/NK	NA
GSE132257_SMC13T.A1.F_ACGCAGCCAAACGTGG_1	SMC13T-A1-F	GSE132257	9	Epithelial	NA
GSE132257_SMC13T.A1.F_ACGCAGCCAAAGGCGT_1	SMC13T-A1-F	GSE132257	2	B/Plasma	NA
GSE132257_SMC13T.A1.F_ACGCAGCCACGGTGTC_1	SMC13T-A1-F	GSE132257	15	Mast	NA
GSE132257_SMC13T.A1.F_ACGCAGCGTACAAGTA_1	SMC13T-A1-F	GSE132257	9	Epithelial	NA
GSE132257_SMC13T.A1.F_ACGCAGCGTCGCGAAA_1	SMC13T-A1-F	GSE132257	3	Epithelial	NA
GSE132257_SMC13T.A1.F_ACGCAGCTCCTATTCA_1	SMC13T-A1-F	GSE132257	12	T/NK	NA
GSE132257_SMC13T.A1.F_ACGCAGCTCCTTGCCA_1	SMC13T-A1-F	GSE132257	3	Epithelial	NA
GSE132257_SMC13T.A1.F_ACGCCAGAGACAATAC_1	SMC13T-A1-F	GSE132257	3	Epithelial	NA
GSE132257_SMC13T.A1.F_ACGCCAGCACACATGT_1	SMC13T-A1-F	GSE132257	7	Myeloid	NA
GSE132257_SMC13T.A1.F_ACGCCAGCACAGACTT_1	SMC13T-A1-F	GSE132257	2	B/Plasma	NA
GSE132257_SMC13T.A1.F_ACGCCAGCAGTAACGG_1	SMC13T-A1-F	GSE132257	0	T/NK	NA
GSE132257_SMC13T.A1.F_ACGCCAGCATAGTAAG_1	SMC13T-A1-F	GSE132257	2	B/Plasma	NA
GSE132257_SMC13T.A1.F_ACGCCAGTCAGGTAAA_1	SMC13T-A1-F	GSE132257	14	T/NK	NA
GSE132257_SMC13T.A1.F_ACGCCGAAGATCTGCT_1	SMC13T-A1-F	GSE132257	3	Epithelial	NA
GSE132257_SMC13T.A1.F_ACGCCGAAGCGAGAAA_1	SMC13T-A1-F	GSE132257	1	T/NK	NA
GSE132257_SMC13T.A1.F_ACGCCGAAGCGATAGC_1	SMC13T-A1-F	GSE132257	0	T/NK	NA
GSE132257_SMC13T.A1.F_ACGCCGAAGGGTTCCC_1	SMC13T-A1-F	GSE132257	0	T/NK	NA
GSE132257_SMC13T.A1.F_ACGCCGACAAATACAG_1	SMC13T-A1-F	GSE132257	3	Epithelial	NA
GSE132257_SMC13T.A1.F_ACGCCGACACGAGGTA_1	SMC13T-A1-F	GSE132257	3	Epithelial	Positive
GSE132257_SMC13T.A1.F_ACGCCGAGTGAGGGTT_1	SMC13T-A1-F	GSE132257	0	T/NK	NA
GSE132257_SMC13T.A1.F_ACGCCGATCAGGTAAA_1	SMC13T-A1-F	GSE132257	1	T/NK	NA
GSE132257_SMC13T.A1.F_ACGCCGATCCTCTAGC_1	SMC13T-A1-F	GSE132257	4	T/NK	NA
GSE132257_SMC13T.A1.F_ACGGAGAAGGTTACCT_1	SMC13T-A1-F	GSE132257	26	B/Plasma	Negative
GSE132257_SMC13T.A1.F_ACGGAGAAGTTCCACA_1	SMC13T-A1-F	GSE132257	2	B/Plasma	Negative
GSE132257_SMC13T.A1.F_ACGGAGACACGGCCAT_1	SMC13T-A1-F	GSE132257	3	Epithelial	NA
GSE132257_SMC13T.A1.F_ACGGAGAGTTCTGTTT_1	SMC13T-A1-F	GSE132257	1	T/NK	NA
GSE132257_SMC13T.A1.F_ACGGAGATCCTCCTAG_1	SMC13T-A1-F	GSE132257	3	Epithelial	NA
GSE132257_SMC13T.A1.F_ACGGAGATCTAACGGT_1	SMC13T-A1-F	GSE132257	7	Myeloid	NA
GSE132257_SMC13T.A1.F_ACGGCCAAGAAGCCCA_1	SMC13T-A1-F	GSE132257	8	Epithelial	NA
GSE132257_SMC13T.A1.F_ACGGCCACAACTTGAC_1	SMC13T-A1-F	GSE132257	1	T/NK	NA
GSE132257_SMC13T.A1.F_ACGGCCACAGGTGCCT_1	SMC13T-A1-F	GSE132257	1	T/NK	NA
GSE132257_SMC13T.A1.F_ACGGCCACAGTAAGCG_1	SMC13T-A1-F	GSE132257	0	T/NK	NA
GSE132257_SMC13T.A1.F_ACGGCCAGTGCGCTTG_1	SMC13T-A1-F	GSE132257	1	T/NK	NA
GSE132257_SMC13T.A1.F_ACGGCCATCAAACCGT_1	SMC13T-A1-F	GSE132257	14	T/NK	NA
GSE132257_SMC13T.A1.F_ACGGCCATCAATCTCT_1	SMC13T-A1-F	GSE132257	9	Epithelial	NA
GSE132257_SMC13T.A1.F_ACGGCCATCGCAAGCC_1	SMC13T-A1-F	GSE132257	1	T/NK	Negative
GSE132257_SMC13T.A1.F_ACGGGCTAGCGTGTCC_1	SMC13T-A1-F	GSE132257	3	Epithelial	NA
GSE132257_SMC13T.A1.F_ACGGGCTAGGGCTCTC_1	SMC13T-A1-F	GSE132257	0	T/NK	NA
GSE132257_SMC13T.A1.F_ACGGGCTGTAGCACGA_1	SMC13T-A1-F	GSE132257	12	T/NK	NA
GSE132257_SMC13T.A1.F_ACGGGCTGTGACGCCT_1	SMC13T-A1-F	GSE132257	0	T/NK	NA
GSE132257_SMC13T.A1.F_ACGGGCTGTGAGCGAT_1	SMC13T-A1-F	GSE132257	5	B/Plasma	Negative
GSE132257_SMC13T.A1.F_ACGGGCTGTTATGCGT_1	SMC13T-A1-F	GSE132257	0	T/NK	NA
GSE132257_SMC13T.A1.F_ACGGGCTTCGAATGGG_1	SMC13T-A1-F	GSE132257	6	Myeloid	NA
GSE132257_SMC13T.A1.F_ACGGGCTTCGCCATAA_1	SMC13T-A1-F	GSE132257	5	B/Plasma	NA
GSE132257_SMC13T.A1.F_ACGGGTCAGATATGGT_1	SMC13T-A1-F	GSE132257	6	Myeloid	NA
GSE132257_SMC13T.A1.F_ACGGGTCAGCTAGGCA_1	SMC13T-A1-F	GSE132257	3	Epithelial	NA
GSE132257_SMC13T.A1.F_ACGGGTCCATGTAAGA_1	SMC13T-A1-F	GSE132257	0	T/NK	NA
GSE132257_SMC13T.A1.F_ACGTCAAAGGAGCGTT_1	SMC13T-A1-F	GSE132257	5	B/Plasma	NA
GSE132257_SMC13T.A1.F_ACGTCAAAGGCAAAGA_1	SMC13T-A1-F	GSE132257	0	T/NK	NA
GSE132257_SMC13T.A1.F_ACGTCAAGTCTCTTAT_1	SMC13T-A1-F	GSE132257	9	Epithelial	Positive
GSE132257_SMC13T.A1.F_ACGTCAAGTCTGCCAG_1	SMC13T-A1-F	GSE132257	0	T/NK	NA
GSE132257_SMC13T.A1.F_ACGTCAAGTGTCCTCT_1	SMC13T-A1-F	GSE132257	7	Myeloid	NA
GSE132257_SMC13T.A1.F_ACGTCAAGTTCGGCAC_1	SMC13T-A1-F	GSE132257	4	T/NK	NA
GSE132257_SMC13T.A1.F_ACTATCTAGGACCACA_1	SMC13T-A1-F	GSE132257	0	T/NK	NA
GSE132257_SMC13T.A1.F_ACTATCTAGTCATGCT_1	SMC13T-A1-F	GSE132257	0	T/NK	NA
GSE132257_SMC13T.A1.F_ACTATCTCACCATCCT_1	SMC13T-A1-F	GSE132257	4	T/NK	NA
GSE132257_SMC13T.A1.F_ACTATCTCACGTCAGC_1	SMC13T-A1-F	GSE132257	1	T/NK	NA
GSE132257_SMC13T.A1.F_ACTATCTCACTCGACG_1	SMC13T-A1-F	GSE132257	3	Epithelial	NA
GSE132257_SMC13T.A1.F_ACTATCTCATACTACG_1	SMC13T-A1-F	GSE132257	1	T/NK	NA
GSE132257_SMC13T.A1.F_ACTATCTGTACCAGTT_1	SMC13T-A1-F	GSE132257	1	T/NK	NA
GSE132257_SMC13T.A1.F_ACTATCTGTTCGCGAC_1	SMC13T-A1-F	GSE132257	1	T/NK	NA
GSE132257_SMC13T.A1.F_ACTATCTTCCTTTACA_1	SMC13T-A1-F	GSE132257	1	T/NK	NA
GSE132257_SMC13T.A1.F_ACTGAACAGTACATGA_1	SMC13T-A1-F	GSE132257	1	T/NK	NA
GSE132257_SMC13T.A1.F_ACTGAACCAGCCTTGG_1	SMC13T-A1-F	GSE132257	0	T/NK	NA
GSE132257_SMC13T.A1.F_ACTGAACCAGCTCGAC_1	SMC13T-A1-F	GSE132257	1	T/NK	NA
GSE132257_SMC13T.A1.F_ACTGAACGTGTGGCTC_1	SMC13T-A1-F	GSE132257	9	Epithelial	Positive
GSE132257_SMC13T.A1.F_ACTGAACTCAGCTCGG_1	SMC13T-A1-F	GSE132257	4	T/NK	NA
GSE132257_SMC13T.A1.F_ACTGAACTCGTACGGC_1	SMC13T-A1-F	GSE132257	0	T/NK	NA
GSE132257_SMC13T.A1.F_ACTGAACTCTATCCTA_1	SMC13T-A1-F	GSE132257	3	Epithelial	NA
GSE132257_SMC13T.A1.F_ACTGAGTAGCGCCTCA_1	SMC13T-A1-F	GSE132257	4	T/NK	Negative
GSE132257_SMC13T.A1.F_ACTGAGTCACAGAGGT_1	SMC13T-A1-F	GSE132257	1	T/NK	NA
GSE132257_SMC13T.A1.F_ACTGAGTCACCAGTTA_1	SMC13T-A1-F	GSE132257	4	T/NK	NA
GSE132257_SMC13T.A1.F_ACTGAGTGTGCGGTAA_1	SMC13T-A1-F	GSE132257	11	Fibroblast	NA
GSE132257_SMC13T.A1.F_ACTGAGTTCTTCAACT_1	SMC13T-A1-F	GSE132257	0	T/NK	NA
GSE132257_SMC13T.A1.F_ACTGATGAGCAATCTC_1	SMC13T-A1-F	GSE132257	1	T/NK	NA
GSE132257_SMC13T.A1.F_ACTGATGAGCGCCTCA_1	SMC13T-A1-F	GSE132257	18	Fibroblast	NA
GSE132257_SMC13T.A1.F_ACTGATGAGCTGAAAT_1	SMC13T-A1-F	GSE132257	6	Myeloid	NA
GSE132257_SMC13T.A1.F_ACTGATGAGTTGTAGA_1	SMC13T-A1-F	GSE132257	9	Epithelial	NA
GSE132257_SMC13T.A1.F_ACTGATGCACAAGACG_1	SMC13T-A1-F	GSE132257	0	T/NK	NA
GSE132257_SMC13T.A1.F_ACTGATGCACCCAGTG_1	SMC13T-A1-F	GSE132257	1	T/NK	NA
GSE132257_SMC13T.A1.F_ACTGATGCAGGATCGA_1	SMC13T-A1-F	GSE132257	15	Mast	NA
GSE132257_SMC13T.A1.F_ACTGATGGTAAATGAC_1	SMC13T-A1-F	GSE132257	0	T/NK	NA
GSE132257_SMC13T.A1.F_ACTGATGGTATATGGA_1	SMC13T-A1-F	GSE132257	3	Epithelial	NA
GSE132257_SMC13T.A1.F_ACTGATGGTCACCTAA_1	SMC13T-A1-F	GSE132257	3	Epithelial	Positive
GSE132257_SMC13T.A1.F_ACTGATGGTGAAATCA_1	SMC13T-A1-F	GSE132257	8	Epithelial	Negative
GSE132257_SMC13T.A1.F_ACTGATGTCGAGAACG_1	SMC13T-A1-F	GSE132257	4	T/NK	NA
GSE132257_SMC13T.A1.F_ACTGATGTCTCCTATA_1	SMC13T-A1-F	GSE132257	5	B/Plasma	NA
GSE132257_SMC13T.A1.F_ACTGCTCAGCCACTAT_1	SMC13T-A1-F	GSE132257	1	T/NK	NA
GSE132257_SMC13T.A1.F_ACTGCTCCAAGCCGCT_1	SMC13T-A1-F	GSE132257	1	T/NK	NA
GSE132257_SMC13T.A1.F_ACTGCTCCAGCCTGTG_1	SMC13T-A1-F	GSE132257	4	T/NK	NA
GSE132257_SMC13T.A1.F_ACTGCTCCATAGAAAC_1	SMC13T-A1-F	GSE132257	2	B/Plasma	NA
GSE132257_SMC13T.A1.F_ACTGCTCGTGATGCCC_1	SMC13T-A1-F	GSE132257	1	T/NK	NA
GSE132257_SMC13T.A1.F_ACTGCTCTCAAACCGT_1	SMC13T-A1-F	GSE132257	3	Epithelial	NA
GSE132257_SMC13T.A1.F_ACTGTCCAGATACACA_1	SMC13T-A1-F	GSE132257	3	Epithelial	Positive
GSE132257_SMC13T.A1.F_ACTGTCCAGCTGCGAA_1	SMC13T-A1-F	GSE132257	2	B/Plasma	Negative
GSE132257_SMC13T.A1.F_ACTGTCCCAAACGCGA_1	SMC13T-A1-F	GSE132257	11	Fibroblast	NA
GSE132257_SMC13T.A1.F_ACTGTCCCAAGGGTCA_1	SMC13T-A1-F	GSE132257	4	T/NK	NA
GSE132257_SMC13T.A1.F_ACTGTCCCAAGTCATC_1	SMC13T-A1-F	GSE132257	12	T/NK	NA
GSE132257_SMC13T.A1.F_ACTGTCCCACATGACT_1	SMC13T-A1-F	GSE132257	4	T/NK	NA
GSE132257_SMC13T.A1.F_ACTGTCCGTTCGGCAC_1	SMC13T-A1-F	GSE132257	1	T/NK	Negative
GSE132257_SMC13T.A1.F_ACTGTCCTCGCGGATC_1	SMC13T-A1-F	GSE132257	0	T/NK	NA
GSE132257_SMC13T.A1.F_ACTTACTAGCCTCGTG_1	SMC13T-A1-F	GSE132257	1	T/NK	NA
GSE132257_SMC13T.A1.F_ACTTACTAGCGTCAAG_1	SMC13T-A1-F	GSE132257	0	T/NK	NA
GSE132257_SMC13T.A1.F_ACTTACTGTTGGACCC_1	SMC13T-A1-F	GSE132257	1	T/NK	NA
GSE132257_SMC13T.A1.F_ACTTACTTCAGCTGGC_1	SMC13T-A1-F	GSE132257	9	Epithelial	NA
GSE132257_SMC13T.A1.F_ACTTACTTCGTTTAGG_1	SMC13T-A1-F	GSE132257	1	T/NK	NA
GSE132257_SMC13T.A1.F_ACTTGTTAGCCACTAT_1	SMC13T-A1-F	GSE132257	1	T/NK	NA
GSE132257_SMC13T.A1.F_ACTTGTTCACCGCTAG_1	SMC13T-A1-F	GSE132257	3	Epithelial	NA
GSE132257_SMC13T.A1.F_ACTTGTTCAGGCTGAA_1	SMC13T-A1-F	GSE132257	5	B/Plasma	NA
GSE132257_SMC13T.A1.F_ACTTGTTCATGCAACT_1	SMC13T-A1-F	GSE132257	3	Epithelial	NA
GSE132257_SMC13T.A1.F_ACTTGTTTCACTTCAT_1	SMC13T-A1-F	GSE132257	1	T/NK	NA
GSE132257_SMC13T.A1.F_ACTTGTTTCAGAAATG_1	SMC13T-A1-F	GSE132257	7	Myeloid	NA
GSE132257_SMC13T.A1.F_ACTTGTTTCCATGAAC_1	SMC13T-A1-F	GSE132257	3	Epithelial	Positive
GSE132257_SMC13T.A1.F_ACTTGTTTCGCGATCG_1	SMC13T-A1-F	GSE132257	4	T/NK	NA
GSE132257_SMC13T.A1.F_ACTTTCAGTCGCTTTC_1	SMC13T-A1-F	GSE132257	1	T/NK	NA
GSE132257_SMC13T.A1.F_ACTTTCAGTCTAGTCA_1	SMC13T-A1-F	GSE132257	8	Epithelial	NA
GSE132257_SMC13T.A1.F_ACTTTCAGTTAAGAAC_1	SMC13T-A1-F	GSE132257	1	T/NK	NA
GSE132257_SMC13T.A1.F_ACTTTCATCAACACAC_1	SMC13T-A1-F	GSE132257	1	T/NK	NA
GSE132257_SMC13T.A1.F_AGAATAGAGCGACGTA_1	SMC13T-A1-F	GSE132257	0	T/NK	NA
GSE132257_SMC13T.A1.F_AGAATAGAGTCATCCA_1	SMC13T-A1-F	GSE132257	3	Epithelial	NA
GSE132257_SMC13T.A1.F_AGAATAGCAATAGAGT_1	SMC13T-A1-F	GSE132257	1	T/NK	Negative
GSE132257_SMC13T.A1.F_AGAATAGGTACTTCTT_1	SMC13T-A1-F	GSE132257	4	T/NK	NA
GSE132257_SMC13T.A1.F_AGAATAGGTATAATGG_1	SMC13T-A1-F	GSE132257	0	T/NK	NA
GSE132257_SMC13T.A1.F_AGAATAGGTGACTCAT_1	SMC13T-A1-F	GSE132257	12	T/NK	NA
GSE132257_SMC13T.A1.F_AGAATAGTCGTATCAG_1	SMC13T-A1-F	GSE132257	9	Epithelial	NA
GSE132257_SMC13T.A1.F_AGAATAGTCTGGTATG_1	SMC13T-A1-F	GSE132257	3	Epithelial	NA
GSE132257_SMC13T.A1.F_AGACGTTCAGGTGGAT_1	SMC13T-A1-F	GSE132257	0	T/NK	NA
GSE132257_SMC13T.A1.F_AGACGTTGTCTTGCGG_1	SMC13T-A1-F	GSE132257	12	T/NK	NA
GSE132257_SMC13T.A1.F_AGACGTTGTCTTTCAT_1	SMC13T-A1-F	GSE132257	4	T/NK	NA
GSE132257_SMC13T.A1.F_AGACGTTTCACATGCA_1	SMC13T-A1-F	GSE132257	0	T/NK	Negative
GSE132257_SMC13T.A1.F_AGACGTTTCACCACCT_1	SMC13T-A1-F	GSE132257	4	T/NK	NA
GSE132257_SMC13T.A1.F_AGACGTTTCCGAAGAG_1	SMC13T-A1-F	GSE132257	1	T/NK	NA
GSE132257_SMC13T.A1.F_AGAGCGAAGTGAACAT_1	SMC13T-A1-F	GSE132257	7	Myeloid	NA
GSE132257_SMC13T.A1.F_AGAGCGAAGTGTCCCG_1	SMC13T-A1-F	GSE132257	1	T/NK	NA
GSE132257_SMC13T.A1.F_AGAGCGACACATAACC_1	SMC13T-A1-F	GSE132257	3	Epithelial	NA
GSE132257_SMC13T.A1.F_AGAGCGACATGGGAAC_1	SMC13T-A1-F	GSE132257	4	T/NK	NA
GSE132257_SMC13T.A1.F_AGAGCGAGTTCGTGAT_1	SMC13T-A1-F	GSE132257	6	Myeloid	NA
GSE132257_SMC13T.A1.F_AGAGCGATCGGCTACG_1	SMC13T-A1-F	GSE132257	3	Epithelial	NA
GSE132257_SMC13T.A1.F_AGAGCTTGTAAAGTCA_1	SMC13T-A1-F	GSE132257	7	Myeloid	NA
GSE132257_SMC13T.A1.F_AGAGCTTTCAGCATGT_1	SMC13T-A1-F	GSE132257	3	Epithelial	NA
GSE132257_SMC13T.A1.F_AGAGCTTTCCTTTCGG_1	SMC13T-A1-F	GSE132257	1	T/NK	NA
GSE132257_SMC13T.A1.F_AGAGTGGAGCGACGTA_1	SMC13T-A1-F	GSE132257	4	T/NK	NA
GSE132257_SMC13T.A1.F_AGAGTGGAGTACGCCC_1	SMC13T-A1-F	GSE132257	1	T/NK	NA
GSE132257_SMC13T.A1.F_AGAGTGGAGTGGGATC_1	SMC13T-A1-F	GSE132257	3	Epithelial	NA
GSE132257_SMC13T.A1.F_AGAGTGGCAGGGATTG_1	SMC13T-A1-F	GSE132257	0	T/NK	NA
GSE132257_SMC13T.A1.F_AGAGTGGCAGGTCTCG_1	SMC13T-A1-F	GSE132257	1	T/NK	NA
GSE132257_SMC13T.A1.F_AGAGTGGCATGGGAAC_1	SMC13T-A1-F	GSE132257	4	T/NK	NA
GSE132257_SMC13T.A1.F_AGAGTGGCATTACCTT_1	SMC13T-A1-F	GSE132257	0	T/NK	NA
GSE132257_SMC13T.A1.F_AGAGTGGGTCGCATAT_1	SMC13T-A1-F	GSE132257	3	Epithelial	NA
GSE132257_SMC13T.A1.F_AGAGTGGGTGATAAGT_1	SMC13T-A1-F	GSE132257	4	T/NK	NA
GSE132257_SMC13T.A1.F_AGATCTGAGGCTCATT_1	SMC13T-A1-F	GSE132257	5	B/Plasma	NA
GSE132257_SMC13T.A1.F_AGATCTGAGTCATGCT_1	SMC13T-A1-F	GSE132257	0	T/NK	Negative
GSE132257_SMC13T.A1.F_AGATCTGCACGAGAGT_1	SMC13T-A1-F	GSE132257	11	Fibroblast	NA
GSE132257_SMC13T.A1.F_AGATCTGTCGCAGGCT_1	SMC13T-A1-F	GSE132257	0	T/NK	NA
GSE132257_SMC13T.A1.F_AGATTGCAGCACACAG_1	SMC13T-A1-F	GSE132257	1	T/NK	Negative
GSE132257_SMC13T.A1.F_AGATTGCAGCCAGTTT_1	SMC13T-A1-F	GSE132257	8	Epithelial	Negative
GSE132257_SMC13T.A1.F_AGATTGCAGTACGTAA_1	SMC13T-A1-F	GSE132257	3	Epithelial	NA
GSE132257_SMC13T.A1.F_AGATTGCCAAAGAATC_1	SMC13T-A1-F	GSE132257	15	Mast	NA
GSE132257_SMC13T.A1.F_AGATTGCGTATTCTCT_1	SMC13T-A1-F	GSE132257	9	Epithelial	NA
GSE132257_SMC13T.A1.F_AGATTGCTCAGCTCGG_1	SMC13T-A1-F	GSE132257	12	T/NK	NA
GSE132257_SMC13T.A1.F_AGATTGCTCCCAACGG_1	SMC13T-A1-F	GSE132257	3	Epithelial	NA
GSE132257_SMC13T.A1.F_AGCAGCCAGTGACTCT_1	SMC13T-A1-F	GSE132257	1	T/NK	NA
GSE132257_SMC13T.A1.F_AGCAGCCAGTTACGGG_1	SMC13T-A1-F	GSE132257	3	Epithelial	NA
GSE132257_SMC13T.A1.F_AGCAGCCCAAGGCTCC_1	SMC13T-A1-F	GSE132257	0	T/NK	NA
GSE132257_SMC13T.A1.F_AGCAGCCCAGTCGATT_1	SMC13T-A1-F	GSE132257	0	T/NK	NA
GSE132257_SMC13T.A1.F_AGCAGCCTCATTGCGA_1	SMC13T-A1-F	GSE132257	4	T/NK	NA
GSE132257_SMC13T.A1.F_AGCAGCCTCCACGTTC_1	SMC13T-A1-F	GSE132257	12	T/NK	Negative
GSE132257_SMC13T.A1.F_AGCAGCCTCGAATGGG_1	SMC13T-A1-F	GSE132257	3	Epithelial	Positive
GSE132257_SMC13T.A1.F_AGCAGCCTCGAGGTAG_1	SMC13T-A1-F	GSE132257	6	Myeloid	NA
GSE132257_SMC13T.A1.F_AGCATACAGCTAAGAT_1	SMC13T-A1-F	GSE132257	0	T/NK	NA
GSE132257_SMC13T.A1.F_AGCATACCAGCCTGTG_1	SMC13T-A1-F	GSE132257	8	Epithelial	NA
GSE132257_SMC13T.A1.F_AGCATACTCGCCAAAT_1	SMC13T-A1-F	GSE132257	3	Epithelial	NA
GSE132257_SMC13T.A1.F_AGCATACTCGGACAAG_1	SMC13T-A1-F	GSE132257	4	T/NK	NA
GSE132257_SMC13T.A1.F_AGCATACTCTTTAGGG_1	SMC13T-A1-F	GSE132257	1	T/NK	Negative
GSE132257_SMC13T.A1.F_AGCCTAAAGAGGTACC_1	SMC13T-A1-F	GSE132257	2	B/Plasma	NA
GSE132257_SMC13T.A1.F_AGCCTAAAGGATGGTC_1	SMC13T-A1-F	GSE132257	7	Myeloid	Negative
GSE132257_SMC13T.A1.F_AGCCTAACACATCTTT_1	SMC13T-A1-F	GSE132257	0	T/NK	NA
GSE132257_SMC13T.A1.F_AGCCTAACACGGTAAG_1	SMC13T-A1-F	GSE132257	0	T/NK	NA
GSE132257_SMC13T.A1.F_AGCCTAAGTAGCCTAT_1	SMC13T-A1-F	GSE132257	0	T/NK	NA
GSE132257_SMC13T.A1.F_AGCCTAAGTCGTCTTC_1	SMC13T-A1-F	GSE132257	0	T/NK	NA
GSE132257_SMC13T.A1.F_AGCGGTCAGAATCTCC_1	SMC13T-A1-F	GSE132257	2	B/Plasma	NA
GSE132257_SMC13T.A1.F_AGCGGTCCACCAGGTC_1	SMC13T-A1-F	GSE132257	1	T/NK	NA
GSE132257_SMC13T.A1.F_AGCGGTCGTCGACTGC_1	SMC13T-A1-F	GSE132257	4	T/NK	NA
GSE132257_SMC13T.A1.F_AGCGGTCGTCTGCAAT_1	SMC13T-A1-F	GSE132257	0	T/NK	NA
GSE132257_SMC13T.A1.F_AGCGGTCGTTCCACGG_1	SMC13T-A1-F	GSE132257	7	Myeloid	NA
GSE132257_SMC13T.A1.F_AGCGGTCTCTTGTTTG_1	SMC13T-A1-F	GSE132257	6	Myeloid	NA
GSE132257_SMC13T.A1.F_AGCGTATAGTGCGTGA_1	SMC13T-A1-F	GSE132257	3	Epithelial	NA
GSE132257_SMC13T.A1.F_AGCGTATGTTCCACGG_1	SMC13T-A1-F	GSE132257	4	T/NK	NA
GSE132257_SMC13T.A1.F_AGCGTATGTTGTCTTT_1	SMC13T-A1-F	GSE132257	4	T/NK	NA
GSE132257_SMC13T.A1.F_AGCGTATTCGGCTACG_1	SMC13T-A1-F	GSE132257	3	Epithelial	Positive
GSE132257_SMC13T.A1.F_AGCGTCGAGATGTGGC_1	SMC13T-A1-F	GSE132257	0	T/NK	NA
GSE132257_SMC13T.A1.F_AGCGTCGAGCTCCCAG_1	SMC13T-A1-F	GSE132257	1	T/NK	Negative
GSE132257_SMC13T.A1.F_AGCGTCGAGGGAGTAA_1	SMC13T-A1-F	GSE132257	1	T/NK	Negative
GSE132257_SMC13T.A1.F_AGCGTCGGTAAGTAGT_1	SMC13T-A1-F	GSE132257	3	Epithelial	NA
GSE132257_SMC13T.A1.F_AGCGTCGTCGACAGCC_1	SMC13T-A1-F	GSE132257	3	Epithelial	NA
GSE132257_SMC13T.A1.F_AGCTCCTAGATATGCA_1	SMC13T-A1-F	GSE132257	7	Myeloid	NA
GSE132257_SMC13T.A1.F_AGCTCCTAGGTCATCT_1	SMC13T-A1-F	GSE132257	0	T/NK	NA
GSE132257_SMC13T.A1.F_AGCTCCTAGTCTCGGC_1	SMC13T-A1-F	GSE132257	3	Epithelial	NA
GSE132257_SMC13T.A1.F_AGCTCCTGTCAACATC_1	SMC13T-A1-F	GSE132257	4	T/NK	NA
GSE132257_SMC13T.A1.F_AGCTCCTGTCCTCTTG_1	SMC13T-A1-F	GSE132257	21	Myeloid	NA
GSE132257_SMC13T.A1.F_AGCTCCTTCGTGGGAA_1	SMC13T-A1-F	GSE132257	3	Epithelial	NA
GSE132257_SMC13T.A1.F_AGCTCTCAGTGTGAAT_1	SMC13T-A1-F	GSE132257	1	T/NK	NA
GSE132257_SMC13T.A1.F_AGCTCTCCATCCTAGA_1	SMC13T-A1-F	GSE132257	0	T/NK	NA
GSE132257_SMC13T.A1.F_AGCTCTCGTAGCTGCC_1	SMC13T-A1-F	GSE132257	3	Epithelial	Positive
GSE132257_SMC13T.A1.F_AGCTCTCGTGAGGGAG_1	SMC13T-A1-F	GSE132257	8	Epithelial	NA
GSE132257_SMC13T.A1.F_AGCTCTCTCAGGTTCA_1	SMC13T-A1-F	GSE132257	18	Fibroblast	NA
GSE132257_SMC13T.A1.F_AGCTCTCTCATACGGT_1	SMC13T-A1-F	GSE132257	0	T/NK	Negative
GSE132257_SMC13T.A1.F_AGCTCTCTCCACGTGG_1	SMC13T-A1-F	GSE132257	0	T/NK	NA
GSE132257_SMC13T.A1.F_AGCTCTCTCGAGCCCA_1	SMC13T-A1-F	GSE132257	4	T/NK	NA
GSE132257_SMC13T.A1.F_AGCTTGACAATCCGAT_1	SMC13T-A1-F	GSE132257	1	T/NK	NA
GSE132257_SMC13T.A1.F_AGCTTGACACAACTGT_1	SMC13T-A1-F	GSE132257	0	T/NK	NA
GSE132257_SMC13T.A1.F_AGCTTGACAGTAGAGC_1	SMC13T-A1-F	GSE132257	0	T/NK	NA
GSE132257_SMC13T.A1.F_AGCTTGACATGTAGTC_1	SMC13T-A1-F	GSE132257	7	Myeloid	NA
GSE132257_SMC13T.A1.F_AGCTTGATCACCAGGC_1	SMC13T-A1-F	GSE132257	0	T/NK	NA
GSE132257_SMC13T.A1.F_AGGCCACAGAATGTGT_1	SMC13T-A1-F	GSE132257	2	B/Plasma	NA
GSE132257_SMC13T.A1.F_AGGCCACAGCGTGAGT_1	SMC13T-A1-F	GSE132257	20	T/NK	NA
GSE132257_SMC13T.A1.F_AGGCCACCACGCCAGT_1	SMC13T-A1-F	GSE132257	7	Myeloid	NA
GSE132257_SMC13T.A1.F_AGGCCACGTCTTGATG_1	SMC13T-A1-F	GSE132257	2	B/Plasma	NA
GSE132257_SMC13T.A1.F_AGGCCACTCACTGGGC_1	SMC13T-A1-F	GSE132257	0	T/NK	NA
GSE132257_SMC13T.A1.F_AGGCCACTCCACGTGG_1	SMC13T-A1-F	GSE132257	0	T/NK	NA
GSE132257_SMC13T.A1.F_AGGCCACTCCCTTGTG_1	SMC13T-A1-F	GSE132257	3	Epithelial	Positive
GSE132257_SMC13T.A1.F_AGGCCACTCCGAAGAG_1	SMC13T-A1-F	GSE132257	1	T/NK	NA
GSE132257_SMC13T.A1.F_AGGCCACTCTATCCTA_1	SMC13T-A1-F	GSE132257	1	T/NK	NA
GSE132257_SMC13T.A1.F_AGGCCGTCACATCTTT_1	SMC13T-A1-F	GSE132257	3	Epithelial	NA
GSE132257_SMC13T.A1.F_AGGCCGTCATCGGTTA_1	SMC13T-A1-F	GSE132257	1	T/NK	NA
GSE132257_SMC13T.A1.F_AGGCCGTGTATATGGA_1	SMC13T-A1-F	GSE132257	5	B/Plasma	NA
GSE132257_SMC13T.A1.F_AGGGAGTAGATCCCAT_1	SMC13T-A1-F	GSE132257	0	T/NK	NA
GSE132257_SMC13T.A1.F_AGGGAGTCACACCGAC_1	SMC13T-A1-F	GSE132257	1	T/NK	NA
GSE132257_SMC13T.A1.F_AGGGAGTCAGATGGGT_1	SMC13T-A1-F	GSE132257	3	Epithelial	NA
GSE132257_SMC13T.A1.F_AGGGAGTGTTGGAGGT_1	SMC13T-A1-F	GSE132257	0	T/NK	NA
GSE132257_SMC13T.A1.F_AGGGATGAGCCATCGC_1	SMC13T-A1-F	GSE132257	3	Epithelial	NA
GSE132257_SMC13T.A1.F_AGGGATGAGGCATTGG_1	SMC13T-A1-F	GSE132257	4	T/NK	NA
GSE132257_SMC13T.A1.F_AGGGATGAGTACGACG_1	SMC13T-A1-F	GSE132257	3	Epithelial	NA
GSE132257_SMC13T.A1.F_AGGGATGCACTGCCAG_1	SMC13T-A1-F	GSE132257	8	Epithelial	NA
GSE132257_SMC13T.A1.F_AGGGATGGTAGGACAC_1	SMC13T-A1-F	GSE132257	1	T/NK	NA
GSE132257_SMC13T.A1.F_AGGGATGGTTCGCTAA_1	SMC13T-A1-F	GSE132257	0	T/NK	NA
GSE132257_SMC13T.A1.F_AGGGATGGTTGGTGGA_1	SMC13T-A1-F	GSE132257	0	T/NK	NA
GSE132257_SMC13T.A1.F_AGGGATGTCTGGAGCC_1	SMC13T-A1-F	GSE132257	0	T/NK	NA
GSE132257_SMC13T.A1.F_AGGGTGAAGGTACTCT_1	SMC13T-A1-F	GSE132257	2	B/Plasma	NA
GSE132257_SMC13T.A1.F_AGGGTGAAGTACCGGA_1	SMC13T-A1-F	GSE132257	8	Epithelial	NA
GSE132257_SMC13T.A1.F_AGGGTGACAGTTTACG_1	SMC13T-A1-F	GSE132257	1	T/NK	NA
GSE132257_SMC13T.A1.F_AGGGTGACATGTCCTC_1	SMC13T-A1-F	GSE132257	4	T/NK	NA
GSE132257_SMC13T.A1.F_AGGGTGAGTAGAGCTG_1	SMC13T-A1-F	GSE132257	1	T/NK	NA
GSE132257_SMC13T.A1.F_AGGGTGAGTAGGCTGA_1	SMC13T-A1-F	GSE132257	3	Epithelial	NA
GSE132257_SMC13T.A1.F_AGGGTGAGTGGCTCCA_1	SMC13T-A1-F	GSE132257	2	B/Plasma	Negative
GSE132257_SMC13T.A1.F_AGGGTGAGTTCCGTCT_1	SMC13T-A1-F	GSE132257	0	T/NK	NA
GSE132257_SMC13T.A1.F_AGGTCATAGGCCCTTG_1	SMC13T-A1-F	GSE132257	7	Myeloid	NA
GSE132257_SMC13T.A1.F_AGGTCATAGTGAACAT_1	SMC13T-A1-F	GSE132257	0	T/NK	NA
GSE132257_SMC13T.A1.F_AGGTCATGTATATCCG_1	SMC13T-A1-F	GSE132257	3	Epithelial	NA
GSE132257_SMC13T.A1.F_AGGTCATTCTAAGCCA_1	SMC13T-A1-F	GSE132257	0	T/NK	NA
GSE132257_SMC13T.A1.F_AGGTCATTCTGCTGTC_1	SMC13T-A1-F	GSE132257	7	Myeloid	NA
GSE132257_SMC13T.A1.F_AGGTCATTCTTGCAAG_1	SMC13T-A1-F	GSE132257	3	Epithelial	NA
GSE132257_SMC13T.A1.F_AGGTCCGAGATATGCA_1	SMC13T-A1-F	GSE132257	0	T/NK	NA
GSE132257_SMC13T.A1.F_AGGTCCGGTCATGCAT_1	SMC13T-A1-F	GSE132257	1	T/NK	NA
GSE132257_SMC13T.A1.F_AGGTCCGGTTATGTGC_1	SMC13T-A1-F	GSE132257	15	Mast	NA
GSE132257_SMC13T.A1.F_AGGTCCGTCCTATGTT_1	SMC13T-A1-F	GSE132257	1	T/NK	Negative
GSE132257_SMC13T.A1.F_AGGTCCGTCTGGCGTG_1	SMC13T-A1-F	GSE132257	7	Myeloid	NA
GSE132257_SMC13T.A1.F_AGTAGTCAGATGTCGG_1	SMC13T-A1-F	GSE132257	1	T/NK	NA
GSE132257_SMC13T.A1.F_AGTAGTCAGGACATTA_1	SMC13T-A1-F	GSE132257	1	T/NK	Negative
GSE132257_SMC13T.A1.F_AGTAGTCAGGGCTTCC_1	SMC13T-A1-F	GSE132257	3	Epithelial	Positive
GSE132257_SMC13T.A1.F_AGTAGTCCAAAGGTGC_1	SMC13T-A1-F	GSE132257	3	Epithelial	NA
GSE132257_SMC13T.A1.F_AGTAGTCCAGACAAGC_1	SMC13T-A1-F	GSE132257	12	T/NK	NA
GSE132257_SMC13T.A1.F_AGTAGTCGTAAACACA_1	SMC13T-A1-F	GSE132257	3	Epithelial	Positive
GSE132257_SMC13T.A1.F_AGTAGTCTCACCCGAG_1	SMC13T-A1-F	GSE132257	1	T/NK	NA
GSE132257_SMC13T.A1.F_AGTAGTCTCTGTACGA_1	SMC13T-A1-F	GSE132257	1	T/NK	NA
GSE132257_SMC13T.A1.F_AGTCTTTAGAGTAATC_1	SMC13T-A1-F	GSE132257	1	T/NK	NA
GSE132257_SMC13T.A1.F_AGTCTTTGTACGCACC_1	SMC13T-A1-F	GSE132257	1	T/NK	NA
GSE132257_SMC13T.A1.F_AGTCTTTGTATAGTAG_1	SMC13T-A1-F	GSE132257	1	T/NK	NA
GSE132257_SMC13T.A1.F_AGTCTTTTCCACTGGG_1	SMC13T-A1-F	GSE132257	7	Myeloid	NA
GSE132257_SMC13T.A1.F_AGTGAGGAGCGAGAAA_1	SMC13T-A1-F	GSE132257	3	Epithelial	NA
GSE132257_SMC13T.A1.F_AGTGAGGCAATCAGAA_1	SMC13T-A1-F	GSE132257	10	Epithelial	Positive
GSE132257_SMC13T.A1.F_AGTGAGGCAATTGCTG_1	SMC13T-A1-F	GSE132257	3	Epithelial	NA
GSE132257_SMC13T.A1.F_AGTGAGGCAGACAAGC_1	SMC13T-A1-F	GSE132257	0	T/NK	NA
GSE132257_SMC13T.A1.F_AGTGAGGGTAAAGTCA_1	SMC13T-A1-F	GSE132257	0	T/NK	Negative
GSE132257_SMC13T.A1.F_AGTGAGGGTCGTTGTA_1	SMC13T-A1-F	GSE132257	5	B/Plasma	Negative
GSE132257_SMC13T.A1.F_AGTGAGGTCCGCAGTG_1	SMC13T-A1-F	GSE132257	0	T/NK	NA
GSE132257_SMC13T.A1.F_AGTGAGGTCCTCTAGC_1	SMC13T-A1-F	GSE132257	5	B/Plasma	NA
GSE132257_SMC13T.A1.F_AGTGAGGTCGGACAAG_1	SMC13T-A1-F	GSE132257	4	T/NK	NA
GSE132257_SMC13T.A1.F_AGTGAGGTCGTGGTCG_1	SMC13T-A1-F	GSE132257	1	T/NK	NA
GSE132257_SMC13T.A1.F_AGTGAGGTCTCTAGGA_1	SMC13T-A1-F	GSE132257	7	Myeloid	NA
GSE132257_SMC13T.A1.F_AGTGGGAAGCGCCTCA_1	SMC13T-A1-F	GSE132257	5	B/Plasma	NA
GSE132257_SMC13T.A1.F_AGTGGGACACCCAGTG_1	SMC13T-A1-F	GSE132257	8	Epithelial	NA
GSE132257_SMC13T.A1.F_AGTGGGACACTATCTT_1	SMC13T-A1-F	GSE132257	0	T/NK	NA
GSE132257_SMC13T.A1.F_AGTGGGAGTTGAACTC_1	SMC13T-A1-F	GSE132257	4	T/NK	NA
GSE132257_SMC13T.A1.F_AGTGGGATCTGTCCGT_1	SMC13T-A1-F	GSE132257	1	T/NK	NA
GSE132257_SMC13T.A1.F_AGTGTCACAGCCTGTG_1	SMC13T-A1-F	GSE132257	1	T/NK	NA
GSE132257_SMC13T.A1.F_AGTGTCACATGACATC_1	SMC13T-A1-F	GSE132257	6	Myeloid	NA
GSE132257_SMC13T.A1.F_AGTGTCAGTACCGTTA_1	SMC13T-A1-F	GSE132257	7	Myeloid	NA
GSE132257_SMC13T.A1.F_AGTGTCATCATTGCGA_1	SMC13T-A1-F	GSE132257	1	T/NK	NA
GSE132257_SMC13T.A1.F_AGTGTCATCTTGCCGT_1	SMC13T-A1-F	GSE132257	3	Epithelial	NA
GSE132257_SMC13T.A1.F_AGTTGGTAGCTTCGCG_1	SMC13T-A1-F	GSE132257	0	T/NK	NA
GSE132257_SMC13T.A1.F_AGTTGGTAGGATATAC_1	SMC13T-A1-F	GSE132257	0	T/NK	NA
GSE132257_SMC13T.A1.F_AGTTGGTAGGCACATG_1	SMC13T-A1-F	GSE132257	7	Myeloid	NA
GSE132257_SMC13T.A1.F_AGTTGGTAGGGCTCTC_1	SMC13T-A1-F	GSE132257	3	Epithelial	NA
GSE132257_SMC13T.A1.F_AGTTGGTCACATCCAA_1	SMC13T-A1-F	GSE132257	5	B/Plasma	NA
GSE132257_SMC13T.A1.F_AGTTGGTCACCTATCC_1	SMC13T-A1-F	GSE132257	3	Epithelial	Positive
GSE132257_SMC13T.A1.F_AGTTGGTCATCGATGT_1	SMC13T-A1-F	GSE132257	8	Epithelial	NA
GSE132257_SMC13T.A1.F_AGTTGGTGTGAAGGCT_1	SMC13T-A1-F	GSE132257	3	Epithelial	NA
GSE132257_SMC13T.A1.F_AGTTGGTTCAACGGCC_1	SMC13T-A1-F	GSE132257	4	T/NK	NA
GSE132257_SMC13T.A1.F_ATAACGCAGATGGCGT_1	SMC13T-A1-F	GSE132257	4	T/NK	NA
GSE132257_SMC13T.A1.F_ATAACGCCATACTCTT_1	SMC13T-A1-F	GSE132257	0	T/NK	NA
GSE132257_SMC13T.A1.F_ATAACGCGTCTTTCAT_1	SMC13T-A1-F	GSE132257	4	T/NK	NA
GSE132257_SMC13T.A1.F_ATAACGCGTTTGACTG_1	SMC13T-A1-F	GSE132257	3	Epithelial	NA
GSE132257_SMC13T.A1.F_ATAACGCTCCATGAAC_1	SMC13T-A1-F	GSE132257	3	Epithelial	NA
GSE132257_SMC13T.A1.F_ATAACGCTCTGGCGTG_1	SMC13T-A1-F	GSE132257	4	T/NK	NA
GSE132257_SMC13T.A1.F_ATAACGCTCTTTACAC_1	SMC13T-A1-F	GSE132257	2	B/Plasma	Negative
GSE132257_SMC13T.A1.F_ATAAGAGCAAGAGGCT_1	SMC13T-A1-F	GSE132257	0	T/NK	NA
GSE132257_SMC13T.A1.F_ATAAGAGCAGTATGCT_1	SMC13T-A1-F	GSE132257	0	T/NK	Negative
GSE132257_SMC13T.A1.F_ATAAGAGGTAACGCGA_1	SMC13T-A1-F	GSE132257	0	T/NK	NA
GSE132257_SMC13T.A1.F_ATAAGAGGTTGCTCCT_1	SMC13T-A1-F	GSE132257	0	T/NK	NA
GSE132257_SMC13T.A1.F_ATAGACCCAAATCCGT_1	SMC13T-A1-F	GSE132257	3	Epithelial	NA
GSE132257_SMC13T.A1.F_ATAGACCCAAGGACTG_1	SMC13T-A1-F	GSE132257	7	Myeloid	NA
GSE132257_SMC13T.A1.F_ATAGACCCAGCGTTCG_1	SMC13T-A1-F	GSE132257	3	Epithelial	NA
GSE132257_SMC13T.A1.F_ATAGACCGTCGAGATG_1	SMC13T-A1-F	GSE132257	11	Fibroblast	Positive
GSE132257_SMC13T.A1.F_ATCACGAAGGCCGAAT_1	SMC13T-A1-F	GSE132257	6	Myeloid	NA
GSE132257_SMC13T.A1.F_ATCACGAAGTAGTGCG_1	SMC13T-A1-F	GSE132257	9	Epithelial	NA
GSE132257_SMC13T.A1.F_ATCACGACAGCTCGAC_1	SMC13T-A1-F	GSE132257	3	Epithelial	NA
GSE132257_SMC13T.A1.F_ATCACGACAGTGGAGT_1	SMC13T-A1-F	GSE132257	3	Epithelial	NA
GSE132257_SMC13T.A1.F_ATCACGAGTGGTACAG_1	SMC13T-A1-F	GSE132257	0	T/NK	NA
GSE132257_SMC13T.A1.F_ATCACGATCTGTTTGT_1	SMC13T-A1-F	GSE132257	13	Endothelial	NA
GSE132257_SMC13T.A1.F_ATCATCTAGAGCTGGT_1	SMC13T-A1-F	GSE132257	0	T/NK	NA
GSE132257_SMC13T.A1.F_ATCATCTAGCGCTTAT_1	SMC13T-A1-F	GSE132257	5	B/Plasma	NA
GSE132257_SMC13T.A1.F_ATCATCTAGTACATGA_1	SMC13T-A1-F	GSE132257	3	Epithelial	NA
GSE132257_SMC13T.A1.F_ATCATCTCAACCGCCA_1	SMC13T-A1-F	GSE132257	4	T/NK	NA
GSE132257_SMC13T.A1.F_ATCATCTCATCTGGTA_1	SMC13T-A1-F	GSE132257	1	T/NK	NA
GSE132257_SMC13T.A1.F_ATCATCTTCGGCGCTA_1	SMC13T-A1-F	GSE132257	0	T/NK	NA
GSE132257_SMC13T.A1.F_ATCATCTTCTGTCTCG_1	SMC13T-A1-F	GSE132257	15	Mast	NA
GSE132257_SMC13T.A1.F_ATCATGGCAGTTCATG_1	SMC13T-A1-F	GSE132257	2	B/Plasma	NA
GSE132257_SMC13T.A1.F_ATCATGGGTAGCGCAA_1	SMC13T-A1-F	GSE132257	3	Epithelial	NA
GSE132257_SMC13T.A1.F_ATCATGGGTATCTGCA_1	SMC13T-A1-F	GSE132257	4	T/NK	NA
GSE132257_SMC13T.A1.F_ATCATGGGTCAACATC_1	SMC13T-A1-F	GSE132257	1	T/NK	NA
GSE132257_SMC13T.A1.F_ATCATGGGTCTGGAGA_1	SMC13T-A1-F	GSE132257	1	T/NK	NA
GSE132257_SMC13T.A1.F_ATCATGGGTGTTTGGT_1	SMC13T-A1-F	GSE132257	7	Myeloid	NA
GSE132257_SMC13T.A1.F_ATCATGGGTTACAGAA_1	SMC13T-A1-F	GSE132257	0	T/NK	NA
GSE132257_SMC13T.A1.F_ATCATGGTCATTGCCC_1	SMC13T-A1-F	GSE132257	0	T/NK	NA
GSE132257_SMC13T.A1.F_ATCATGGTCCGGCACA_1	SMC13T-A1-F	GSE132257	1	T/NK	NA
GSE132257_SMC13T.A1.F_ATCATGGTCTGGTTCC_1	SMC13T-A1-F	GSE132257	8	Epithelial	NA
GSE132257_SMC13T.A1.F_ATCCACCCACATCCGG_1	SMC13T-A1-F	GSE132257	1	T/NK	NA
GSE132257_SMC13T.A1.F_ATCCACCGTATGGTTC_1	SMC13T-A1-F	GSE132257	3	Epithelial	NA
GSE132257_SMC13T.A1.F_ATCCACCGTCCGTTAA_1	SMC13T-A1-F	GSE132257	4	T/NK	NA
GSE132257_SMC13T.A1.F_ATCCACCGTTCCCGAG_1	SMC13T-A1-F	GSE132257	0	T/NK	NA
GSE132257_SMC13T.A1.F_ATCCACCTCCTGCTTG_1	SMC13T-A1-F	GSE132257	3	Epithelial	NA
GSE132257_SMC13T.A1.F_ATCCGAACAGATTGCT_1	SMC13T-A1-F	GSE132257	6	Myeloid	NA
GSE132257_SMC13T.A1.F_ATCCGAACATTCTCAT_1	SMC13T-A1-F	GSE132257	1	T/NK	NA
GSE132257_SMC13T.A1.F_ATCCGAAGTCCGCTGA_1	SMC13T-A1-F	GSE132257	17	Myeloid	Negative
GSE132257_SMC13T.A1.F_ATCCGAATCGAGAGCA_1	SMC13T-A1-F	GSE132257	1	T/NK	NA
GSE132257_SMC13T.A1.F_ATCGAGTAGAATGTTG_1	SMC13T-A1-F	GSE132257	7	Myeloid	NA
GSE132257_SMC13T.A1.F_ATCGAGTAGACGACGT_1	SMC13T-A1-F	GSE132257	3	Epithelial	NA
GSE132257_SMC13T.A1.F_ATCGAGTAGCCAGTTT_1	SMC13T-A1-F	GSE132257	1	T/NK	NA
GSE132257_SMC13T.A1.F_ATCGAGTAGCGTTTAC_1	SMC13T-A1-F	GSE132257	0	T/NK	NA
GSE132257_SMC13T.A1.F_ATCGAGTCAGACAAAT_1	SMC13T-A1-F	GSE132257	5	B/Plasma	Negative
GSE132257_SMC13T.A1.F_ATCGAGTGTACCGAGA_1	SMC13T-A1-F	GSE132257	4	T/NK	NA
GSE132257_SMC13T.A1.F_ATCGAGTGTCCTCCAT_1	SMC13T-A1-F	GSE132257	1	T/NK	NA
GSE132257_SMC13T.A1.F_ATCGAGTTCAGCTTAG_1	SMC13T-A1-F	GSE132257	3	Epithelial	Positive
GSE132257_SMC13T.A1.F_ATCTACTAGCCGATTT_1	SMC13T-A1-F	GSE132257	9	Epithelial	Positive
GSE132257_SMC13T.A1.F_ATCTACTAGCGGATCA_1	SMC13T-A1-F	GSE132257	0	T/NK	NA
GSE132257_SMC13T.A1.F_ATCTACTGTAGCAAAT_1	SMC13T-A1-F	GSE132257	1	T/NK	NA
GSE132257_SMC13T.A1.F_ATCTACTGTCACTTCC_1	SMC13T-A1-F	GSE132257	4	T/NK	Negative
GSE132257_SMC13T.A1.F_ATCTACTGTGCCTGTG_1	SMC13T-A1-F	GSE132257	4	T/NK	NA
GSE132257_SMC13T.A1.F_ATCTACTTCCAGATCA_1	SMC13T-A1-F	GSE132257	0	T/NK	NA
GSE132257_SMC13T.A1.F_ATCTGCCAGAATCTCC_1	SMC13T-A1-F	GSE132257	4	T/NK	NA
GSE132257_SMC13T.A1.F_ATCTGCCAGGTGCACA_1	SMC13T-A1-F	GSE132257	9	Epithelial	NA
GSE132257_SMC13T.A1.F_ATCTGCCAGTACGCGA_1	SMC13T-A1-F	GSE132257	0	T/NK	NA
GSE132257_SMC13T.A1.F_ATCTGCCCAGAGCCAA_1	SMC13T-A1-F	GSE132257	3	Epithelial	NA
GSE132257_SMC13T.A1.F_ATCTGCCTCATGCAAC_1	SMC13T-A1-F	GSE132257	1	T/NK	NA
GSE132257_SMC13T.A1.F_ATCTGCCTCTGTCTCG_1	SMC13T-A1-F	GSE132257	1	T/NK	NA
GSE132257_SMC13T.A1.F_ATGAGGGAGACCTAGG_1	SMC13T-A1-F	GSE132257	0	T/NK	NA
GSE132257_SMC13T.A1.F_ATGAGGGAGACTCGGA_1	SMC13T-A1-F	GSE132257	0	T/NK	Negative
GSE132257_SMC13T.A1.F_ATGAGGGAGCGGCTTC_1	SMC13T-A1-F	GSE132257	0	T/NK	NA
GSE132257_SMC13T.A1.F_ATGAGGGAGTTCGCGC_1	SMC13T-A1-F	GSE132257	3	Epithelial	Positive
GSE132257_SMC13T.A1.F_ATGAGGGCATAGTAAG_1	SMC13T-A1-F	GSE132257	9	Epithelial	NA
GSE132257_SMC13T.A1.F_ATGAGGGGTGTGCCTG_1	SMC13T-A1-F	GSE132257	0	T/NK	NA
GSE132257_SMC13T.A1.F_ATGAGGGTCAACACAC_1	SMC13T-A1-F	GSE132257	3	Epithelial	Positive
GSE132257_SMC13T.A1.F_ATGAGGGTCGGCATCG_1	SMC13T-A1-F	GSE132257	1	T/NK	NA
GSE132257_SMC13T.A1.F_ATGCGATAGGTAGCTG_1	SMC13T-A1-F	GSE132257	5	B/Plasma	Negative
GSE132257_SMC13T.A1.F_ATGCGATCAAATCCGT_1	SMC13T-A1-F	GSE132257	8	Epithelial	Negative
GSE132257_SMC13T.A1.F_ATGCGATCACTTACGA_1	SMC13T-A1-F	GSE132257	7	Myeloid	NA
GSE132257_SMC13T.A1.F_ATGCGATGTTACCAGT_1	SMC13T-A1-F	GSE132257	1	T/NK	NA
GSE132257_SMC13T.A1.F_ATGCGATGTTTGCATG_1	SMC13T-A1-F	GSE132257	3	Epithelial	Positive
GSE132257_SMC13T.A1.F_ATGCGATTCAGTACGT_1	SMC13T-A1-F	GSE132257	3	Epithelial	NA
GSE132257_SMC13T.A1.F_ATGCGATTCAGTTGAC_1	SMC13T-A1-F	GSE132257	0	T/NK	Negative
GSE132257_SMC13T.A1.F_ATGCGATTCCGCATCT_1	SMC13T-A1-F	GSE132257	0	T/NK	NA
GSE132257_SMC13T.A1.F_ATGCGATTCCGCGGTA_1	SMC13T-A1-F	GSE132257	3	Epithelial	NA
GSE132257_SMC13T.A1.F_ATGGGAGCATGGAATA_1	SMC13T-A1-F	GSE132257	3	Epithelial	NA
GSE132257_SMC13T.A1.F_ATGGGAGGTACCTACA_1	SMC13T-A1-F	GSE132257	1	T/NK	Negative
GSE132257_SMC13T.A1.F_ATGGGAGGTCTAGAGG_1	SMC13T-A1-F	GSE132257	3	Epithelial	Positive
GSE132257_SMC13T.A1.F_ATGGGAGGTTCCACGG_1	SMC13T-A1-F	GSE132257	3	Epithelial	Positive
GSE132257_SMC13T.A1.F_ATGTGTGAGATGTGTA_1	SMC13T-A1-F	GSE132257	1	T/NK	Negative
GSE132257_SMC13T.A1.F_ATGTGTGCATCTCCCA_1	SMC13T-A1-F	GSE132257	0	T/NK	NA
GSE132257_SMC13T.A1.F_ATGTGTGGTGCCTGCA_1	SMC13T-A1-F	GSE132257	3	Epithelial	NA
GSE132257_SMC13T.A1.F_ATGTGTGGTTCCGGCA_1	SMC13T-A1-F	GSE132257	17	Myeloid	NA
GSE132257_SMC13T.A1.F_ATGTGTGTCAAGGCTT_1	SMC13T-A1-F	GSE132257	14	T/NK	NA
GSE132257_SMC13T.A1.F_ATGTGTGTCGCCTGTT_1	SMC13T-A1-F	GSE132257	0	T/NK	NA
GSE132257_SMC13T.A1.F_ATTACTCAGGGTGTGT_1	SMC13T-A1-F	GSE132257	0	T/NK	NA
GSE132257_SMC13T.A1.F_ATTACTCCACCAGGCT_1	SMC13T-A1-F	GSE132257	12	T/NK	NA
GSE132257_SMC13T.A1.F_ATTACTCGTTACGTCA_1	SMC13T-A1-F	GSE132257	3	Epithelial	Positive
GSE132257_SMC13T.A1.F_ATTACTCGTTGGTAAA_1	SMC13T-A1-F	GSE132257	5	B/Plasma	Negative
GSE132257_SMC13T.A1.F_ATTACTCTCCTTGACC_1	SMC13T-A1-F	GSE132257	0	T/NK	NA
GSE132257_SMC13T.A1.F_ATTACTCTCGCATGAT_1	SMC13T-A1-F	GSE132257	4	T/NK	Negative
GSE132257_SMC13T.A1.F_ATTATCCAGAGGACGG_1	SMC13T-A1-F	GSE132257	11	Fibroblast	NA
GSE132257_SMC13T.A1.F_ATTATCCAGTGGAGTC_1	SMC13T-A1-F	GSE132257	7	Myeloid	NA
GSE132257_SMC13T.A1.F_ATTATCCCAAACAACA_1	SMC13T-A1-F	GSE132257	3	Epithelial	Positive
GSE132257_SMC13T.A1.F_ATTATCCCAGTTCCCT_1	SMC13T-A1-F	GSE132257	3	Epithelial	NA
GSE132257_SMC13T.A1.F_ATTATCCCATTGAGCT_1	SMC13T-A1-F	GSE132257	1	T/NK	NA
GSE132257_SMC13T.A1.F_ATTATCCGTTGACGTT_1	SMC13T-A1-F	GSE132257	0	T/NK	NA
GSE132257_SMC13T.A1.F_ATTATCCTCACTTCAT_1	SMC13T-A1-F	GSE132257	8	Epithelial	NA
GSE132257_SMC13T.A1.F_ATTATCCTCTCCAACC_1	SMC13T-A1-F	GSE132257	15	Mast	NA
GSE132257_SMC13T.A1.F_ATTCTACAGTTGTAGA_1	SMC13T-A1-F	GSE132257	4	T/NK	NA
GSE132257_SMC13T.A1.F_ATTCTACCACCAGGCT_1	SMC13T-A1-F	GSE132257	0	T/NK	NA
GSE132257_SMC13T.A1.F_ATTCTACCATGTTCCC_1	SMC13T-A1-F	GSE132257	0	T/NK	NA
GSE132257_SMC13T.A1.F_ATTCTACGTCTGATCA_1	SMC13T-A1-F	GSE132257	3	Epithelial	NA
GSE132257_SMC13T.A1.F_ATTCTACGTCTGATTG_1	SMC13T-A1-F	GSE132257	0	T/NK	NA
GSE132257_SMC13T.A1.F_ATTCTACTCAACGAAA_1	SMC13T-A1-F	GSE132257	6	Myeloid	NA
GSE132257_SMC13T.A1.F_ATTGGACAGTGGCACA_1	SMC13T-A1-F	GSE132257	7	Myeloid	NA
GSE132257_SMC13T.A1.F_ATTGGACCAGCATGAG_1	SMC13T-A1-F	GSE132257	3	Epithelial	Positive
GSE132257_SMC13T.A1.F_ATTGGACTCCGTAGGC_1	SMC13T-A1-F	GSE132257	15	Mast	NA
GSE132257_SMC13T.A1.F_ATTGGTGAGTTAGGTA_1	SMC13T-A1-F	GSE132257	5	B/Plasma	NA
GSE132257_SMC13T.A1.F_ATTGGTGCAAGGCTCC_1	SMC13T-A1-F	GSE132257	1	T/NK	NA
GSE132257_SMC13T.A1.F_ATTGGTGGTAAATGTG_1	SMC13T-A1-F	GSE132257	3	Epithelial	NA
GSE132257_SMC13T.A1.F_ATTGGTGGTGCTAGCC_1	SMC13T-A1-F	GSE132257	3	Epithelial	NA
GSE132257_SMC13T.A1.F_ATTGGTGTCAGCATGT_1	SMC13T-A1-F	GSE132257	1	T/NK	NA
GSE132257_SMC13T.A1.F_ATTGGTGTCTAACTCT_1	SMC13T-A1-F	GSE132257	9	Epithelial	NA
GSE132257_SMC13T.A1.F_ATTTCTGAGACTACAA_1	SMC13T-A1-F	GSE132257	7	Myeloid	NA
GSE132257_SMC13T.A1.F_ATTTCTGAGCAGGCTA_1	SMC13T-A1-F	GSE132257	4	T/NK	NA
GSE132257_SMC13T.A1.F_ATTTCTGAGCATCATC_1	SMC13T-A1-F	GSE132257	0	T/NK	NA
GSE132257_SMC13T.A1.F_ATTTCTGAGCTAGTGG_1	SMC13T-A1-F	GSE132257	1	T/NK	NA
GSE132257_SMC13T.A1.F_ATTTCTGCAGTAGAGC_1	SMC13T-A1-F	GSE132257	1	T/NK	NA
GSE132257_SMC13T.A1.F_ATTTCTGCATAGGATA_1	SMC13T-A1-F	GSE132257	1	T/NK	NA
GSE132257_SMC13T.A1.F_ATTTCTGGTCTGATCA_1	SMC13T-A1-F	GSE132257	1	T/NK	NA
GSE132257_SMC13T.A1.F_ATTTCTGTCTATCGCC_1	SMC13T-A1-F	GSE132257	2	B/Plasma	NA
GSE132257_SMC13T.A1.F_CAACCAAGTGCTTCTC_1	SMC13T-A1-F	GSE132257	3	Epithelial	Positive
GSE132257_SMC13T.A1.F_CAACCAATCAGAGGTG_1	SMC13T-A1-F	GSE132257	9	Epithelial	NA
GSE132257_SMC13T.A1.F_CAACCAATCCGCTGTT_1	SMC13T-A1-F	GSE132257	3	Epithelial	Positive
GSE132257_SMC13T.A1.F_CAACCTCCATGGATGG_1	SMC13T-A1-F	GSE132257	0	T/NK	NA
GSE132257_SMC13T.A1.F_CAACCTCTCTAACTTC_1	SMC13T-A1-F	GSE132257	7	Myeloid	NA
GSE132257_SMC13T.A1.F_CAACTAGAGCCACGTC_1	SMC13T-A1-F	GSE132257	6	Myeloid	NA
GSE132257_SMC13T.A1.F_CAACTAGAGCTGATAA_1	SMC13T-A1-F	GSE132257	8	Epithelial	NA
GSE132257_SMC13T.A1.F_CAACTAGGTCTTCTCG_1	SMC13T-A1-F	GSE132257	1	T/NK	NA
GSE132257_SMC13T.A1.F_CAAGAAAAGAGTAATC_1	SMC13T-A1-F	GSE132257	0	T/NK	NA
GSE132257_SMC13T.A1.F_CAAGAAAAGGCAAAGA_1	SMC13T-A1-F	GSE132257	7	Myeloid	NA
GSE132257_SMC13T.A1.F_CAAGAAAAGTAGCGGT_1	SMC13T-A1-F	GSE132257	9	Epithelial	Positive
GSE132257_SMC13T.A1.F_CAAGAAAAGTTGAGAT_1	SMC13T-A1-F	GSE132257	5	B/Plasma	Negative
GSE132257_SMC13T.A1.F_CAAGAAACAGGTCCAC_1	SMC13T-A1-F	GSE132257	3	Epithelial	NA
GSE132257_SMC13T.A1.F_CAAGAAAGTATTACCG_1	SMC13T-A1-F	GSE132257	4	T/NK	Negative
GSE132257_SMC13T.A1.F_CAAGAAAGTATTCTCT_1	SMC13T-A1-F	GSE132257	1	T/NK	NA
GSE132257_SMC13T.A1.F_CAAGAAATCAAGAAGT_1	SMC13T-A1-F	GSE132257	3	Epithelial	NA
GSE132257_SMC13T.A1.F_CAAGATCGTACTTCTT_1	SMC13T-A1-F	GSE132257	3	Epithelial	NA
GSE132257_SMC13T.A1.F_CAAGATCGTCCGAATT_1	SMC13T-A1-F	GSE132257	0	T/NK	NA
GSE132257_SMC13T.A1.F_CAAGATCGTCTAAAGA_1	SMC13T-A1-F	GSE132257	3	Epithelial	NA
GSE132257_SMC13T.A1.F_CAAGATCGTGACGGTA_1	SMC13T-A1-F	GSE132257	11	Fibroblast	NA
GSE132257_SMC13T.A1.F_CAAGATCTCAACACGT_1	SMC13T-A1-F	GSE132257	3	Epithelial	NA
GSE132257_SMC13T.A1.F_CAAGGCCAGAATGTTG_1	SMC13T-A1-F	GSE132257	6	Myeloid	NA
GSE132257_SMC13T.A1.F_CAAGGCCAGATACACA_1	SMC13T-A1-F	GSE132257	7	Myeloid	NA
GSE132257_SMC13T.A1.F_CAAGGCCAGCCCAATT_1	SMC13T-A1-F	GSE132257	15	Mast	NA
GSE132257_SMC13T.A1.F_CAAGGCCAGGAGTACC_1	SMC13T-A1-F	GSE132257	0	T/NK	NA
GSE132257_SMC13T.A1.F_CAAGGCCGTAAATACG_1	SMC13T-A1-F	GSE132257	5	B/Plasma	NA
GSE132257_SMC13T.A1.F_CAAGGCCGTCCCTTGT_1	SMC13T-A1-F	GSE132257	0	T/NK	NA
GSE132257_SMC13T.A1.F_CAAGGCCTCAGTCCCT_1	SMC13T-A1-F	GSE132257	1	T/NK	NA
GSE132257_SMC13T.A1.F_CAAGGCCTCATGTCCC_1	SMC13T-A1-F	GSE132257	20	T/NK	NA
GSE132257_SMC13T.A1.F_CAAGGCCTCCCAGGTG_1	SMC13T-A1-F	GSE132257	2	B/Plasma	NA
GSE132257_SMC13T.A1.F_CAAGGCCTCCGTCAAA_1	SMC13T-A1-F	GSE132257	0	T/NK	NA
GSE132257_SMC13T.A1.F_CAAGTTGAGAATAGGG_1	SMC13T-A1-F	GSE132257	1	T/NK	NA
GSE132257_SMC13T.A1.F_CAAGTTGTCCCGGATG_1	SMC13T-A1-F	GSE132257	7	Myeloid	NA
GSE132257_SMC13T.A1.F_CAAGTTGTCTGCAAGT_1	SMC13T-A1-F	GSE132257	6	Myeloid	NA
GSE132257_SMC13T.A1.F_CACAAACAGGAGTTTA_1	SMC13T-A1-F	GSE132257	5	B/Plasma	NA
GSE132257_SMC13T.A1.F_CACAAACCAATGGAGC_1	SMC13T-A1-F	GSE132257	1	T/NK	NA
GSE132257_SMC13T.A1.F_CACAAACCAGATAATG_1	SMC13T-A1-F	GSE132257	0	T/NK	NA
GSE132257_SMC13T.A1.F_CACAAACCAGCTGTGC_1	SMC13T-A1-F	GSE132257	5	B/Plasma	NA
GSE132257_SMC13T.A1.F_CACAAACCATCCGCGA_1	SMC13T-A1-F	GSE132257	4	T/NK	NA
GSE132257_SMC13T.A1.F_CACAAACGTAGCAAAT_1	SMC13T-A1-F	GSE132257	0	T/NK	NA
GSE132257_SMC13T.A1.F_CACAAACGTGTCTGAT_1	SMC13T-A1-F	GSE132257	3	Epithelial	NA
GSE132257_SMC13T.A1.F_CACAAACGTTACGCGC_1	SMC13T-A1-F	GSE132257	15	Mast	NA
GSE132257_SMC13T.A1.F_CACACAAAGACAAAGG_1	SMC13T-A1-F	GSE132257	3	Epithelial	Positive
GSE132257_SMC13T.A1.F_CACACAAAGCAACGGT_1	SMC13T-A1-F	GSE132257	12	T/NK	NA
GSE132257_SMC13T.A1.F_CACACAACAGCCACCA_1	SMC13T-A1-F	GSE132257	2	B/Plasma	NA
GSE132257_SMC13T.A1.F_CACACAAGTTGGTGGA_1	SMC13T-A1-F	GSE132257	4	T/NK	NA
GSE132257_SMC13T.A1.F_CACACAATCACAAACC_1	SMC13T-A1-F	GSE132257	1	T/NK	NA
GSE132257_SMC13T.A1.F_CACACAATCTCAACTT_1	SMC13T-A1-F	GSE132257	4	T/NK	NA
GSE132257_SMC13T.A1.F_CACACAATCTCTAAGG_1	SMC13T-A1-F	GSE132257	0	T/NK	NA
GSE132257_SMC13T.A1.F_CACACCTAGCATGGCA_1	SMC13T-A1-F	GSE132257	1	T/NK	NA
GSE132257_SMC13T.A1.F_CACACCTCATCATCCC_1	SMC13T-A1-F	GSE132257	3	Epithelial	NA
GSE132257_SMC13T.A1.F_CACACCTTCACATAGC_1	SMC13T-A1-F	GSE132257	16	Epithelial	NA
GSE132257_SMC13T.A1.F_CACACCTTCTAACTGG_1	SMC13T-A1-F	GSE132257	5	B/Plasma	NA
GSE132257_SMC13T.A1.F_CACACTCAGACTTTCG_1	SMC13T-A1-F	GSE132257	0	T/NK	NA
GSE132257_SMC13T.A1.F_CACACTCAGATCCTGT_1	SMC13T-A1-F	GSE132257	4	T/NK	NA
GSE132257_SMC13T.A1.F_CACACTCCAATAACGA_1	SMC13T-A1-F	GSE132257	11	Fibroblast	NA
GSE132257_SMC13T.A1.F_CACACTCCAATTGCTG_1	SMC13T-A1-F	GSE132257	1	T/NK	NA
GSE132257_SMC13T.A1.F_CACACTCCACATGTGT_1	SMC13T-A1-F	GSE132257	4	T/NK	NA
GSE132257_SMC13T.A1.F_CACACTCCATTCCTCG_1	SMC13T-A1-F	GSE132257	1	T/NK	NA
GSE132257_SMC13T.A1.F_CACACTCGTAAATGTG_1	SMC13T-A1-F	GSE132257	1	T/NK	NA
GSE132257_SMC13T.A1.F_CACACTCGTAAGTTCC_1	SMC13T-A1-F	GSE132257	6	Myeloid	NA
GSE132257_SMC13T.A1.F_CACACTCGTTTGGGCC_1	SMC13T-A1-F	GSE132257	1	T/NK	NA
GSE132257_SMC13T.A1.F_CACACTCTCCGTACAA_1	SMC13T-A1-F	GSE132257	5	B/Plasma	NA
GSE132257_SMC13T.A1.F_CACAGGCAGACTAAGT_1	SMC13T-A1-F	GSE132257	2	B/Plasma	NA
GSE132257_SMC13T.A1.F_CACAGGCAGGACAGCT_1	SMC13T-A1-F	GSE132257	7	Myeloid	NA
GSE132257_SMC13T.A1.F_CACAGGCAGGCTCATT_1	SMC13T-A1-F	GSE132257	4	T/NK	NA
GSE132257_SMC13T.A1.F_CACAGGCCATGGAATA_1	SMC13T-A1-F	GSE132257	8	Epithelial	NA
GSE132257_SMC13T.A1.F_CACAGGCCATGGATGG_1	SMC13T-A1-F	GSE132257	0	T/NK	Negative
GSE132257_SMC13T.A1.F_CACAGGCGTAAATACG_1	SMC13T-A1-F	GSE132257	13	Endothelial	NA
GSE132257_SMC13T.A1.F_CACAGGCTCGAGCCCA_1	SMC13T-A1-F	GSE132257	4	T/NK	Negative
GSE132257_SMC13T.A1.F_CACAGGCTCGCACTCT_1	SMC13T-A1-F	GSE132257	2	B/Plasma	Negative
GSE132257_SMC13T.A1.F_CACAGTAAGATCCCGC_1	SMC13T-A1-F	GSE132257	12	T/NK	NA
GSE132257_SMC13T.A1.F_CACAGTACAGTAAGCG_1	SMC13T-A1-F	GSE132257	7	Myeloid	NA
GSE132257_SMC13T.A1.F_CACAGTACAGTCTTCC_1	SMC13T-A1-F	GSE132257	0	T/NK	NA
GSE132257_SMC13T.A1.F_CACAGTAGTCCCTTGT_1	SMC13T-A1-F	GSE132257	7	Myeloid	Negative
GSE132257_SMC13T.A1.F_CACAGTAGTGTGAATA_1	SMC13T-A1-F	GSE132257	3	Epithelial	NA
GSE132257_SMC13T.A1.F_CACAGTATCATGTAGC_1	SMC13T-A1-F	GSE132257	15	Mast	NA
GSE132257_SMC13T.A1.F_CACAGTATCATTGCCC_1	SMC13T-A1-F	GSE132257	5	B/Plasma	NA
GSE132257_SMC13T.A1.F_CACAGTATCCTTAATC_1	SMC13T-A1-F	GSE132257	9	Epithelial	NA
GSE132257_SMC13T.A1.F_CACAGTATCTAACTTC_1	SMC13T-A1-F	GSE132257	1	T/NK	NA
GSE132257_SMC13T.A1.F_CACATAGGTAGAGCTG_1	SMC13T-A1-F	GSE132257	2	B/Plasma	Negative
GSE132257_SMC13T.A1.F_CACATAGTCTGGCGAC_1	SMC13T-A1-F	GSE132257	7	Myeloid	NA
GSE132257_SMC13T.A1.F_CACATTTAGGGTTTCT_1	SMC13T-A1-F	GSE132257	1	T/NK	NA
GSE132257_SMC13T.A1.F_CACATTTAGGTCGGAT_1	SMC13T-A1-F	GSE132257	17	Myeloid	Negative
GSE132257_SMC13T.A1.F_CACATTTCAGCCAATT_1	SMC13T-A1-F	GSE132257	5	B/Plasma	NA
GSE132257_SMC13T.A1.F_CACCACTAGTGAACAT_1	SMC13T-A1-F	GSE132257	0	T/NK	NA
GSE132257_SMC13T.A1.F_CACCACTCAAGCCATT_1	SMC13T-A1-F	GSE132257	4	T/NK	NA
GSE132257_SMC13T.A1.F_CACCACTCAGTACACT_1	SMC13T-A1-F	GSE132257	11	Fibroblast	NA
GSE132257_SMC13T.A1.F_CACCACTGTACAGACG_1	SMC13T-A1-F	GSE132257	0	T/NK	NA
GSE132257_SMC13T.A1.F_CACCACTGTGAAAGAG_1	SMC13T-A1-F	GSE132257	12	T/NK	NA
GSE132257_SMC13T.A1.F_CACCACTGTTCTGTTT_1	SMC13T-A1-F	GSE132257	1	T/NK	NA
GSE132257_SMC13T.A1.F_CACCACTTCCCTAACC_1	SMC13T-A1-F	GSE132257	4	T/NK	NA
GSE132257_SMC13T.A1.F_CACCACTTCGCTGATA_1	SMC13T-A1-F	GSE132257	9	Epithelial	NA
GSE132257_SMC13T.A1.F_CACCAGGAGCGTGAAC_1	SMC13T-A1-F	GSE132257	0	T/NK	NA
GSE132257_SMC13T.A1.F_CACCAGGAGTTAAGTG_1	SMC13T-A1-F	GSE132257	0	T/NK	NA
GSE132257_SMC13T.A1.F_CACCAGGGTGGACGAT_1	SMC13T-A1-F	GSE132257	1	T/NK	NA
GSE132257_SMC13T.A1.F_CACCAGGGTTCCGGCA_1	SMC13T-A1-F	GSE132257	4	T/NK	Negative
GSE132257_SMC13T.A1.F_CACCAGGTCTGGCGAC_1	SMC13T-A1-F	GSE132257	4	T/NK	NA
GSE132257_SMC13T.A1.F_CACCTTGAGCGTGAGT_1	SMC13T-A1-F	GSE132257	1	T/NK	NA
GSE132257_SMC13T.A1.F_CACCTTGAGCTGCAAG_1	SMC13T-A1-F	GSE132257	4	T/NK	NA
GSE132257_SMC13T.A1.F_CACCTTGAGGACCACA_1	SMC13T-A1-F	GSE132257	7	Myeloid	NA
GSE132257_SMC13T.A1.F_CACCTTGAGGAGTTGC_1	SMC13T-A1-F	GSE132257	0	T/NK	NA
GSE132257_SMC13T.A1.F_CACCTTGAGTACGATA_1	SMC13T-A1-F	GSE132257	0	T/NK	NA
GSE132257_SMC13T.A1.F_CACCTTGCAATAGCAA_1	SMC13T-A1-F	GSE132257	1	T/NK	NA
GSE132257_SMC13T.A1.F_CACCTTGGTCGCTTCT_1	SMC13T-A1-F	GSE132257	3	Epithelial	Positive
GSE132257_SMC13T.A1.F_CACCTTGGTCGTGGCT_1	SMC13T-A1-F	GSE132257	0	T/NK	NA
GSE132257_SMC13T.A1.F_CACCTTGTCAGGATCT_1	SMC13T-A1-F	GSE132257	7	Myeloid	NA
GSE132257_SMC13T.A1.F_CACCTTGTCCCATTTA_1	SMC13T-A1-F	GSE132257	4	T/NK	NA
GSE132257_SMC13T.A1.F_CACCTTGTCTCCTATA_1	SMC13T-A1-F	GSE132257	7	Myeloid	NA
GSE132257_SMC13T.A1.F_CACTCCAAGGGAACGG_1	SMC13T-A1-F	GSE132257	1	T/NK	NA
GSE132257_SMC13T.A1.F_CACTCCACACATTCGA_1	SMC13T-A1-F	GSE132257	3	Epithelial	NA
GSE132257_SMC13T.A1.F_CACTCCAGTACTTAGC_1	SMC13T-A1-F	GSE132257	4	T/NK	NA
GSE132257_SMC13T.A1.F_CACTCCAGTCGAGATG_1	SMC13T-A1-F	GSE132257	1	T/NK	Negative
GSE132257_SMC13T.A1.F_CACTCCATCCTCCTAG_1	SMC13T-A1-F	GSE132257	8	Epithelial	Negative
GSE132257_SMC13T.A1.F_CAGAATCCAGATCCAT_1	SMC13T-A1-F	GSE132257	0	T/NK	NA
GSE132257_SMC13T.A1.F_CAGAATCCAGCTCGCA_1	SMC13T-A1-F	GSE132257	7	Myeloid	NA
GSE132257_SMC13T.A1.F_CAGAATCGTGAAAGAG_1	SMC13T-A1-F	GSE132257	21	Myeloid	NA
GSE132257_SMC13T.A1.F_CAGAATCGTTCATGGT_1	SMC13T-A1-F	GSE132257	4	T/NK	Negative
GSE132257_SMC13T.A1.F_CAGAATCTCGTAGGAG_1	SMC13T-A1-F	GSE132257	3	Epithelial	NA
GSE132257_SMC13T.A1.F_CAGAGAGAGAACTGTA_1	SMC13T-A1-F	GSE132257	3	Epithelial	NA
GSE132257_SMC13T.A1.F_CAGAGAGCACAACGTT_1	SMC13T-A1-F	GSE132257	4	T/NK	NA
GSE132257_SMC13T.A1.F_CAGAGAGCAGAGTGTG_1	SMC13T-A1-F	GSE132257	3	Epithelial	NA
GSE132257_SMC13T.A1.F_CAGAGAGCATTCCTCG_1	SMC13T-A1-F	GSE132257	1	T/NK	NA
GSE132257_SMC13T.A1.F_CAGAGAGGTAACGCGA_1	SMC13T-A1-F	GSE132257	0	T/NK	NA
GSE132257_SMC13T.A1.F_CAGAGAGGTGCACGAA_1	SMC13T-A1-F	GSE132257	1	T/NK	NA
GSE132257_SMC13T.A1.F_CAGAGAGGTGTGGTTT_1	SMC13T-A1-F	GSE132257	0	T/NK	NA
GSE132257_SMC13T.A1.F_CAGAGAGGTTGCTCCT_1	SMC13T-A1-F	GSE132257	12	T/NK	NA
GSE132257_SMC13T.A1.F_CAGAGAGTCAAGATCC_1	SMC13T-A1-F	GSE132257	6	Myeloid	NA
GSE132257_SMC13T.A1.F_CAGAGAGTCAGCGACC_1	SMC13T-A1-F	GSE132257	15	Mast	NA
GSE132257_SMC13T.A1.F_CAGAGAGTCCATTCTA_1	SMC13T-A1-F	GSE132257	7	Myeloid	NA
GSE132257_SMC13T.A1.F_CAGATCAAGTACGATA_1	SMC13T-A1-F	GSE132257	3	Epithelial	NA
GSE132257_SMC13T.A1.F_CAGATCAAGTCGCCGT_1	SMC13T-A1-F	GSE132257	3	Epithelial	NA
GSE132257_SMC13T.A1.F_CAGATCACAAGGGTCA_1	SMC13T-A1-F	GSE132257	3	Epithelial	NA
GSE132257_SMC13T.A1.F_CAGATCACATGCTGGC_1	SMC13T-A1-F	GSE132257	1	T/NK	NA
GSE132257_SMC13T.A1.F_CAGATCAGTTACGCGC_1	SMC13T-A1-F	GSE132257	2	B/Plasma	NA
GSE132257_SMC13T.A1.F_CAGATCATCAGCTCTC_1	SMC13T-A1-F	GSE132257	0	T/NK	Negative
GSE132257_SMC13T.A1.F_CAGATCATCTTTACGT_1	SMC13T-A1-F	GSE132257	3	Epithelial	Positive
GSE132257_SMC13T.A1.F_CAGCAGCAGTTACGGG_1	SMC13T-A1-F	GSE132257	4	T/NK	NA
GSE132257_SMC13T.A1.F_CAGCAGCCAGATTGCT_1	SMC13T-A1-F	GSE132257	9	Epithelial	NA
GSE132257_SMC13T.A1.F_CAGCAGCGTTCCCGAG_1	SMC13T-A1-F	GSE132257	1	T/NK	NA
GSE132257_SMC13T.A1.F_CAGCAGCGTTCGGCAC_1	SMC13T-A1-F	GSE132257	7	Myeloid	NA
GSE132257_SMC13T.A1.F_CAGCATAAGGGTGTTG_1	SMC13T-A1-F	GSE132257	17	Myeloid	NA
GSE132257_SMC13T.A1.F_CAGCATACAGATGGCA_1	SMC13T-A1-F	GSE132257	9	Epithelial	NA
GSE132257_SMC13T.A1.F_CAGCATACATGGATGG_1	SMC13T-A1-F	GSE132257	21	Myeloid	NA
GSE132257_SMC13T.A1.F_CAGCATAGTAAATACG_1	SMC13T-A1-F	GSE132257	3	Epithelial	NA
GSE132257_SMC13T.A1.F_CAGCATAGTAAATGAC_1	SMC13T-A1-F	GSE132257	8	Epithelial	NA
GSE132257_SMC13T.A1.F_CAGCATAGTGATGCCC_1	SMC13T-A1-F	GSE132257	0	T/NK	NA
GSE132257_SMC13T.A1.F_CAGCCGAAGAGACTAT_1	SMC13T-A1-F	GSE132257	21	Myeloid	NA
GSE132257_SMC13T.A1.F_CAGCCGAAGCAGACTG_1	SMC13T-A1-F	GSE132257	1	T/NK	Negative
GSE132257_SMC13T.A1.F_CAGCCGAAGCTGTCTA_1	SMC13T-A1-F	GSE132257	3	Epithelial	NA
GSE132257_SMC13T.A1.F_CAGCCGAAGCTTATCG_1	SMC13T-A1-F	GSE132257	12	T/NK	NA
GSE132257_SMC13T.A1.F_CAGCCGAAGGCATGTG_1	SMC13T-A1-F	GSE132257	7	Myeloid	NA
GSE132257_SMC13T.A1.F_CAGCCGACACCCAGTG_1	SMC13T-A1-F	GSE132257	0	T/NK	NA
GSE132257_SMC13T.A1.F_CAGCCGAGTGTGTGCC_1	SMC13T-A1-F	GSE132257	0	T/NK	NA
GSE132257_SMC13T.A1.F_CAGCCGATCACCAGGC_1	SMC13T-A1-F	GSE132257	3	Epithelial	NA
GSE132257_SMC13T.A1.F_CAGCGACAGAGTCGGT_1	SMC13T-A1-F	GSE132257	1	T/NK	NA
GSE132257_SMC13T.A1.F_CAGCGACAGGAGTTGC_1	SMC13T-A1-F	GSE132257	1	T/NK	NA
GSE132257_SMC13T.A1.F_CAGCGACGTAATAGCA_1	SMC13T-A1-F	GSE132257	3	Epithelial	NA
GSE132257_SMC13T.A1.F_CAGCGACGTTCGTGAT_1	SMC13T-A1-F	GSE132257	0	T/NK	NA
GSE132257_SMC13T.A1.F_CAGCTAAAGATGTGTA_1	SMC13T-A1-F	GSE132257	4	T/NK	NA
GSE132257_SMC13T.A1.F_CAGCTAAGTAGCAAAT_1	SMC13T-A1-F	GSE132257	1	T/NK	NA
GSE132257_SMC13T.A1.F_CAGCTAAGTCACCTAA_1	SMC13T-A1-F	GSE132257	12	T/NK	NA
GSE132257_SMC13T.A1.F_CAGCTAATCAGCTGGC_1	SMC13T-A1-F	GSE132257	1	T/NK	NA
GSE132257_SMC13T.A1.F_CAGCTAATCAGCTTAG_1	SMC13T-A1-F	GSE132257	3	Epithelial	Positive
GSE132257_SMC13T.A1.F_CAGCTAATCATCTGTT_1	SMC13T-A1-F	GSE132257	0	T/NK	NA
GSE132257_SMC13T.A1.F_CAGCTAATCCACTGGG_1	SMC13T-A1-F	GSE132257	7	Myeloid	NA
GSE132257_SMC13T.A1.F_CAGCTGGAGGAGTCTG_1	SMC13T-A1-F	GSE132257	0	T/NK	NA
GSE132257_SMC13T.A1.F_CAGCTGGAGTGAATTG_1	SMC13T-A1-F	GSE132257	0	T/NK	NA
GSE132257_SMC13T.A1.F_CAGCTGGAGTTTAGGA_1	SMC13T-A1-F	GSE132257	0	T/NK	NA
GSE132257_SMC13T.A1.F_CAGCTGGGTCTCAACA_1	SMC13T-A1-F	GSE132257	0	T/NK	NA
GSE132257_SMC13T.A1.F_CAGCTGGTCCTGCTTG_1	SMC13T-A1-F	GSE132257	4	T/NK	NA
GSE132257_SMC13T.A1.F_CAGCTGGTCGTTGACA_1	SMC13T-A1-F	GSE132257	7	Myeloid	NA
GSE132257_SMC13T.A1.F_CAGGTGCAGCGAGAAA_1	SMC13T-A1-F	GSE132257	7	Myeloid	NA
GSE132257_SMC13T.A1.F_CAGGTGCAGGCGACAT_1	SMC13T-A1-F	GSE132257	7	Myeloid	NA
GSE132257_SMC13T.A1.F_CAGGTGCCAGACGTAG_1	SMC13T-A1-F	GSE132257	1	T/NK	Negative
GSE132257_SMC13T.A1.F_CAGGTGCCAGCTCGCA_1	SMC13T-A1-F	GSE132257	1	T/NK	NA
GSE132257_SMC13T.A1.F_CAGGTGCCATGTCTCC_1	SMC13T-A1-F	GSE132257	3	Epithelial	NA
GSE132257_SMC13T.A1.F_CAGGTGCTCCCACTTG_1	SMC13T-A1-F	GSE132257	4	T/NK	NA
GSE132257_SMC13T.A1.F_CAGTAACAGGCGACAT_1	SMC13T-A1-F	GSE132257	4	T/NK	NA
GSE132257_SMC13T.A1.F_CAGTAACAGGCGCTCT_1	SMC13T-A1-F	GSE132257	3	Epithelial	NA
GSE132257_SMC13T.A1.F_CAGTAACCAAGGTGTG_1	SMC13T-A1-F	GSE132257	8	Epithelial	NA
GSE132257_SMC13T.A1.F_CAGTAACCACGGCTAC_1	SMC13T-A1-F	GSE132257	4	T/NK	NA
GSE132257_SMC13T.A1.F_CAGTAACCAGTTCCCT_1	SMC13T-A1-F	GSE132257	4	T/NK	NA
GSE132257_SMC13T.A1.F_CAGTAACCATCCTAGA_1	SMC13T-A1-F	GSE132257	3	Epithelial	NA
GSE132257_SMC13T.A1.F_CAGTAACGTTATCGGT_1	SMC13T-A1-F	GSE132257	4	T/NK	NA
GSE132257_SMC13T.A1.F_CAGTCCTAGAGACTTA_1	SMC13T-A1-F	GSE132257	4	T/NK	Negative
GSE132257_SMC13T.A1.F_CAGTCCTAGTGTCCAT_1	SMC13T-A1-F	GSE132257	8	Epithelial	Negative
GSE132257_SMC13T.A1.F_CAGTCCTCACCGCTAG_1	SMC13T-A1-F	GSE132257	0	T/NK	NA
GSE132257_SMC13T.A1.F_CAGTCCTGTTACGGAG_1	SMC13T-A1-F	GSE132257	1	T/NK	NA
GSE132257_SMC13T.A1.F_CAGTCCTGTTTGTTGG_1	SMC13T-A1-F	GSE132257	7	Myeloid	NA
GSE132257_SMC13T.A1.F_CAGTCCTTCATGCATG_1	SMC13T-A1-F	GSE132257	9	Epithelial	NA
GSE132257_SMC13T.A1.F_CAGTCCTTCCTAGGGC_1	SMC13T-A1-F	GSE132257	5	B/Plasma	NA
GSE132257_SMC13T.A1.F_CATATGGAGATAGTCA_1	SMC13T-A1-F	GSE132257	1	T/NK	NA
GSE132257_SMC13T.A1.F_CATATGGAGATGGCGT_1	SMC13T-A1-F	GSE132257	3	Epithelial	NA
GSE132257_SMC13T.A1.F_CATATGGAGTACGCGA_1	SMC13T-A1-F	GSE132257	3	Epithelial	NA
GSE132257_SMC13T.A1.F_CATATGGAGTGTTGAA_1	SMC13T-A1-F	GSE132257	4	T/NK	NA
GSE132257_SMC13T.A1.F_CATATGGCACGAAAGC_1	SMC13T-A1-F	GSE132257	1	T/NK	NA
GSE132257_SMC13T.A1.F_CATATGGGTGCAGGTA_1	SMC13T-A1-F	GSE132257	0	T/NK	NA
GSE132257_SMC13T.A1.F_CATATGGGTTAAGAAC_1	SMC13T-A1-F	GSE132257	6	Myeloid	NA
GSE132257_SMC13T.A1.F_CATATGGTCAGCGACC_1	SMC13T-A1-F	GSE132257	3	Epithelial	NA
GSE132257_SMC13T.A1.F_CATATTCAGCCCAGCT_1	SMC13T-A1-F	GSE132257	7	Myeloid	NA
GSE132257_SMC13T.A1.F_CATATTCCAGCGTTCG_1	SMC13T-A1-F	GSE132257	0	T/NK	NA
GSE132257_SMC13T.A1.F_CATATTCCATGCCACG_1	SMC13T-A1-F	GSE132257	5	B/Plasma	NA
GSE132257_SMC13T.A1.F_CATCAAGAGAGTTGGC_1	SMC13T-A1-F	GSE132257	0	T/NK	NA
GSE132257_SMC13T.A1.F_CATCAAGAGCTTTGGT_1	SMC13T-A1-F	GSE132257	0	T/NK	NA
GSE132257_SMC13T.A1.F_CATCAAGCACAGAGGT_1	SMC13T-A1-F	GSE132257	13	Endothelial	NA
GSE132257_SMC13T.A1.F_CATCAAGCATTCACTT_1	SMC13T-A1-F	GSE132257	0	T/NK	NA
GSE132257_SMC13T.A1.F_CATCAAGGTAGCGTAG_1	SMC13T-A1-F	GSE132257	0	T/NK	NA
GSE132257_SMC13T.A1.F_CATCAAGTCAAACAAG_1	SMC13T-A1-F	GSE132257	6	Myeloid	NA
GSE132257_SMC13T.A1.F_CATCAGAAGAGTGAGA_1	SMC13T-A1-F	GSE132257	1	T/NK	NA
GSE132257_SMC13T.A1.F_CATCAGAAGGGATCTG_1	SMC13T-A1-F	GSE132257	2	B/Plasma	Negative
GSE132257_SMC13T.A1.F_CATCAGACATGTAGTC_1	SMC13T-A1-F	GSE132257	4	T/NK	Negative
GSE132257_SMC13T.A1.F_CATCAGAGTCATCGGC_1	SMC13T-A1-F	GSE132257	3	Epithelial	NA
GSE132257_SMC13T.A1.F_CATCCACCAATGCCAT_1	SMC13T-A1-F	GSE132257	0	T/NK	NA
GSE132257_SMC13T.A1.F_CATCCACGTAAAGGAG_1	SMC13T-A1-F	GSE132257	1	T/NK	NA
GSE132257_SMC13T.A1.F_CATCCACGTATATCCG_1	SMC13T-A1-F	GSE132257	0	T/NK	NA
GSE132257_SMC13T.A1.F_CATCCACTCAGGATCT_1	SMC13T-A1-F	GSE132257	3	Epithelial	NA
GSE132257_SMC13T.A1.F_CATCCACTCATGGTCA_1	SMC13T-A1-F	GSE132257	1	T/NK	NA
GSE132257_SMC13T.A1.F_CATCGAAAGCCCTAAT_1	SMC13T-A1-F	GSE132257	1	T/NK	NA
GSE132257_SMC13T.A1.F_CATCGAAAGCGCTTAT_1	SMC13T-A1-F	GSE132257	1	T/NK	NA
GSE132257_SMC13T.A1.F_CATCGAAAGGTGACCA_1	SMC13T-A1-F	GSE132257	1	T/NK	NA
GSE132257_SMC13T.A1.F_CATCGAAAGTGGAGAA_1	SMC13T-A1-F	GSE132257	7	Myeloid	NA
GSE132257_SMC13T.A1.F_CATCGAACAAGCCTAT_1	SMC13T-A1-F	GSE132257	3	Epithelial	NA
GSE132257_SMC13T.A1.F_CATCGAACATTACGAC_1	SMC13T-A1-F	GSE132257	0	T/NK	NA
GSE132257_SMC13T.A1.F_CATCGAAGTCATGCAT_1	SMC13T-A1-F	GSE132257	2	B/Plasma	Negative
GSE132257_SMC13T.A1.F_CATCGAAGTCTTCGTC_1	SMC13T-A1-F	GSE132257	1	T/NK	NA
GSE132257_SMC13T.A1.F_CATCGAAGTGACCAAG_1	SMC13T-A1-F	GSE132257	1	T/NK	NA
GSE132257_SMC13T.A1.F_CATCGAATCTTACCGC_1	SMC13T-A1-F	GSE132257	2	B/Plasma	NA
GSE132257_SMC13T.A1.F_CATCGGGCAAAGTCAA_1	SMC13T-A1-F	GSE132257	1	T/NK	NA
GSE132257_SMC13T.A1.F_CATCGGGCACAGGAGT_1	SMC13T-A1-F	GSE132257	0	T/NK	NA
GSE132257_SMC13T.A1.F_CATCGGGCACCATCCT_1	SMC13T-A1-F	GSE132257	0	T/NK	NA
GSE132257_SMC13T.A1.F_CATCGGGGTCGATTGT_1	SMC13T-A1-F	GSE132257	3	Epithelial	Positive
GSE132257_SMC13T.A1.F_CATCGGGTCCGAGCCA_1	SMC13T-A1-F	GSE132257	0	T/NK	NA
GSE132257_SMC13T.A1.F_CATCGGGTCGCATGAT_1	SMC13T-A1-F	GSE132257	0	T/NK	NA
GSE132257_SMC13T.A1.F_CATCGGGTCTATCGCC_1	SMC13T-A1-F	GSE132257	3	Epithelial	NA
GSE132257_SMC13T.A1.F_CATGACAAGCAGGCTA_1	SMC13T-A1-F	GSE132257	2	B/Plasma	NA
GSE132257_SMC13T.A1.F_CATGACACAAGTAGTA_1	SMC13T-A1-F	GSE132257	16	Epithelial	NA
GSE132257_SMC13T.A1.F_CATGACACAGGCAGTA_1	SMC13T-A1-F	GSE132257	3	Epithelial	NA
GSE132257_SMC13T.A1.F_CATGACACATAGGATA_1	SMC13T-A1-F	GSE132257	0	T/NK	NA
GSE132257_SMC13T.A1.F_CATGACAGTAAGTTCC_1	SMC13T-A1-F	GSE132257	0	T/NK	NA
GSE132257_SMC13T.A1.F_CATGACAGTTGGTAAA_1	SMC13T-A1-F	GSE132257	12	T/NK	NA
GSE132257_SMC13T.A1.F_CATGACATCGGTTAAC_1	SMC13T-A1-F	GSE132257	7	Myeloid	NA
GSE132257_SMC13T.A1.F_CATGACATCTCGGACG_1	SMC13T-A1-F	GSE132257	5	B/Plasma	NA
GSE132257_SMC13T.A1.F_CATGCCTAGGTGCACA_1	SMC13T-A1-F	GSE132257	9	Epithelial	NA
GSE132257_SMC13T.A1.F_CATGCCTCACGAAACG_1	SMC13T-A1-F	GSE132257	4	T/NK	NA
GSE132257_SMC13T.A1.F_CATGCCTTCAAGCCTA_1	SMC13T-A1-F	GSE132257	1	T/NK	NA
GSE132257_SMC13T.A1.F_CATGCCTTCAGGTTCA_1	SMC13T-A1-F	GSE132257	0	T/NK	NA
GSE132257_SMC13T.A1.F_CATGCCTTCTGGCGAC_1	SMC13T-A1-F	GSE132257	12	T/NK	NA
GSE132257_SMC13T.A1.F_CATGGCGAGAATCTCC_1	SMC13T-A1-F	GSE132257	5	B/Plasma	NA
GSE132257_SMC13T.A1.F_CATGGCGAGACCACGA_1	SMC13T-A1-F	GSE132257	7	Myeloid	NA
GSE132257_SMC13T.A1.F_CATGGCGAGAGACTAT_1	SMC13T-A1-F	GSE132257	17	Myeloid	NA
GSE132257_SMC13T.A1.F_CATGGCGAGTACGATA_1	SMC13T-A1-F	GSE132257	4	T/NK	NA
GSE132257_SMC13T.A1.F_CATGGCGCAATGCCAT_1	SMC13T-A1-F	GSE132257	6	Myeloid	NA
GSE132257_SMC13T.A1.F_CATGGCGCAGGCTCAC_1	SMC13T-A1-F	GSE132257	9	Epithelial	NA
GSE132257_SMC13T.A1.F_CATGGCGCAGTATAAG_1	SMC13T-A1-F	GSE132257	6	Myeloid	NA
GSE132257_SMC13T.A1.F_CATGGCGCATGGGAAC_1	SMC13T-A1-F	GSE132257	21	Myeloid	NA
GSE132257_SMC13T.A1.F_CATGGCGGTTCTGAAC_1	SMC13T-A1-F	GSE132257	1	T/NK	Negative
GSE132257_SMC13T.A1.F_CATTATCAGAAAGTGG_1	SMC13T-A1-F	GSE132257	1	T/NK	Negative
GSE132257_SMC13T.A1.F_CATTATCAGCTAAGAT_1	SMC13T-A1-F	GSE132257	1	T/NK	NA
GSE132257_SMC13T.A1.F_CATTATCCATCCCACT_1	SMC13T-A1-F	GSE132257	13	Endothelial	NA
GSE132257_SMC13T.A1.F_CATTATCGTCCGAAGA_1	SMC13T-A1-F	GSE132257	0	T/NK	NA
GSE132257_SMC13T.A1.F_CATTATCGTCTAAACC_1	SMC13T-A1-F	GSE132257	0	T/NK	NA
GSE132257_SMC13T.A1.F_CATTCGCAGTGACATA_1	SMC13T-A1-F	GSE132257	3	Epithelial	NA
GSE132257_SMC13T.A1.F_CATTCGCCATGGAATA_1	SMC13T-A1-F	GSE132257	8	Epithelial	NA
GSE132257_SMC13T.A1.F_CATTCGCGTCATGCAT_1	SMC13T-A1-F	GSE132257	0	T/NK	NA
GSE132257_SMC13T.A1.F_CATTCGCTCACTCCTG_1	SMC13T-A1-F	GSE132257	3	Epithelial	NA
GSE132257_SMC13T.A1.F_CATTCGCTCAGTCCCT_1	SMC13T-A1-F	GSE132257	3	Epithelial	NA
GSE132257_SMC13T.A1.F_CATTCGCTCGTTTGCC_1	SMC13T-A1-F	GSE132257	0	T/NK	NA
GSE132257_SMC13T.A1.F_CCAATCCAGAATGTGT_1	SMC13T-A1-F	GSE132257	0	T/NK	NA
GSE132257_SMC13T.A1.F_CCAATCCAGGCTCAGA_1	SMC13T-A1-F	GSE132257	0	T/NK	NA
GSE132257_SMC13T.A1.F_CCAATCCCAGATGGGT_1	SMC13T-A1-F	GSE132257	2	B/Plasma	NA
GSE132257_SMC13T.A1.F_CCAATCCGTATAGTAG_1	SMC13T-A1-F	GSE132257	2	B/Plasma	NA
GSE132257_SMC13T.A1.F_CCAATCCGTGGTCTCG_1	SMC13T-A1-F	GSE132257	8	Epithelial	NA
GSE132257_SMC13T.A1.F_CCACCTAGTCCTCTTG_1	SMC13T-A1-F	GSE132257	6	Myeloid	NA
GSE132257_SMC13T.A1.F_CCACCTAGTGGGTCAA_1	SMC13T-A1-F	GSE132257	1	T/NK	Negative
GSE132257_SMC13T.A1.F_CCACCTATCAACCAAC_1	SMC13T-A1-F	GSE132257	5	B/Plasma	Negative
GSE132257_SMC13T.A1.F_CCACCTATCACAGGCC_1	SMC13T-A1-F	GSE132257	1	T/NK	NA
GSE132257_SMC13T.A1.F_CCACCTATCTGCAAGT_1	SMC13T-A1-F	GSE132257	2	B/Plasma	Negative
GSE132257_SMC13T.A1.F_CCACGGACATTCCTCG_1	SMC13T-A1-F	GSE132257	0	T/NK	NA
GSE132257_SMC13T.A1.F_CCACGGAGTAAACACA_1	SMC13T-A1-F	GSE132257	3	Epithelial	NA
GSE132257_SMC13T.A1.F_CCACGGAGTCTGCAAT_1	SMC13T-A1-F	GSE132257	0	T/NK	Negative
GSE132257_SMC13T.A1.F_CCACGGAGTGTTGAGG_1	SMC13T-A1-F	GSE132257	4	T/NK	NA
GSE132257_SMC13T.A1.F_CCACGGATCAGTACGT_1	SMC13T-A1-F	GSE132257	3	Epithelial	NA
GSE132257_SMC13T.A1.F_CCACGGATCCCTCTTT_1	SMC13T-A1-F	GSE132257	7	Myeloid	NA
GSE132257_SMC13T.A1.F_CCACTACAGCCAGAAC_1	SMC13T-A1-F	GSE132257	1	T/NK	NA
GSE132257_SMC13T.A1.F_CCACTACCAACGCACC_1	SMC13T-A1-F	GSE132257	3	Epithelial	Positive
GSE132257_SMC13T.A1.F_CCACTACCACCGAATT_1	SMC13T-A1-F	GSE132257	7	Myeloid	NA
GSE132257_SMC13T.A1.F_CCACTACCACTCGACG_1	SMC13T-A1-F	GSE132257	26	B/Plasma	Negative
GSE132257_SMC13T.A1.F_CCACTACCAGTAACGG_1	SMC13T-A1-F	GSE132257	3	Epithelial	Positive
GSE132257_SMC13T.A1.F_CCACTACTCATAGCAC_1	SMC13T-A1-F	GSE132257	5	B/Plasma	Negative
GSE132257_SMC13T.A1.F_CCACTACTCGGCCGAT_1	SMC13T-A1-F	GSE132257	3	Epithelial	Positive
GSE132257_SMC13T.A1.F_CCAGCGAAGTGTGAAT_1	SMC13T-A1-F	GSE132257	0	T/NK	NA
GSE132257_SMC13T.A1.F_CCAGCGACAAACCCAT_1	SMC13T-A1-F	GSE132257	1	T/NK	NA
GSE132257_SMC13T.A1.F_CCAGCGACAGTCGTGC_1	SMC13T-A1-F	GSE132257	8	Epithelial	Negative
GSE132257_SMC13T.A1.F_CCAGCGAGTCATACTG_1	SMC13T-A1-F	GSE132257	1	T/NK	Negative
GSE132257_SMC13T.A1.F_CCAGCGAGTTCACGGC_1	SMC13T-A1-F	GSE132257	3	Epithelial	NA
GSE132257_SMC13T.A1.F_CCAGCGATCTCGGACG_1	SMC13T-A1-F	GSE132257	0	T/NK	NA
GSE132257_SMC13T.A1.F_CCATGTCAGAAACCAT_1	SMC13T-A1-F	GSE132257	0	T/NK	NA
GSE132257_SMC13T.A1.F_CCATGTCAGTACGATA_1	SMC13T-A1-F	GSE132257	1	T/NK	NA
GSE132257_SMC13T.A1.F_CCATGTCAGTCTCCTC_1	SMC13T-A1-F	GSE132257	1	T/NK	NA
GSE132257_SMC13T.A1.F_CCATGTCCAGTGGGAT_1	SMC13T-A1-F	GSE132257	4	T/NK	NA
GSE132257_SMC13T.A1.F_CCATGTCGTCGGCTCA_1	SMC13T-A1-F	GSE132257	26	B/Plasma	Negative
GSE132257_SMC13T.A1.F_CCATGTCGTGTGAATA_1	SMC13T-A1-F	GSE132257	1	T/NK	NA
GSE132257_SMC13T.A1.F_CCATGTCTCAGCGATT_1	SMC13T-A1-F	GSE132257	4	T/NK	NA
GSE132257_SMC13T.A1.F_CCATGTCTCTGATTCT_1	SMC13T-A1-F	GSE132257	3	Epithelial	Positive
GSE132257_SMC13T.A1.F_CCATTCGAGACTTGAA_1	SMC13T-A1-F	GSE132257	6	Myeloid	NA
GSE132257_SMC13T.A1.F_CCATTCGAGAGTGACC_1	SMC13T-A1-F	GSE132257	4	T/NK	Negative
GSE132257_SMC13T.A1.F_CCATTCGAGGGAACGG_1	SMC13T-A1-F	GSE132257	0	T/NK	NA
GSE132257_SMC13T.A1.F_CCATTCGCATCACGTA_1	SMC13T-A1-F	GSE132257	5	B/Plasma	Negative
GSE132257_SMC13T.A1.F_CCATTCGCATCCGTGG_1	SMC13T-A1-F	GSE132257	6	Myeloid	NA
GSE132257_SMC13T.A1.F_CCATTCGGTCTGCCAG_1	SMC13T-A1-F	GSE132257	1	T/NK	NA
GSE132257_SMC13T.A1.F_CCATTCGGTTAGATGA_1	SMC13T-A1-F	GSE132257	3	Epithelial	NA
GSE132257_SMC13T.A1.F_CCATTCGGTTTGTTTC_1	SMC13T-A1-F	GSE132257	0	T/NK	NA
GSE132257_SMC13T.A1.F_CCCAATCAGCCAGAAC_1	SMC13T-A1-F	GSE132257	3	Epithelial	Positive
GSE132257_SMC13T.A1.F_CCCAATCAGCTGTTCA_1	SMC13T-A1-F	GSE132257	8	Epithelial	Negative
GSE132257_SMC13T.A1.F_CCCAATCCAAAGTCAA_1	SMC13T-A1-F	GSE132257	7	Myeloid	NA
GSE132257_SMC13T.A1.F_CCCAATCCAGTATAAG_1	SMC13T-A1-F	GSE132257	5	B/Plasma	NA
GSE132257_SMC13T.A1.F_CCCAATCGTCTAGAGG_1	SMC13T-A1-F	GSE132257	3	Epithelial	NA
GSE132257_SMC13T.A1.F_CCCAATCGTTCAGACT_1	SMC13T-A1-F	GSE132257	3	Epithelial	NA
GSE132257_SMC13T.A1.F_CCCAATCTCCTCAACC_1	SMC13T-A1-F	GSE132257	6	Myeloid	NA
GSE132257_SMC13T.A1.F_CCCAGTTAGTCTCGGC_1	SMC13T-A1-F	GSE132257	4	T/NK	NA
GSE132257_SMC13T.A1.F_CCCAGTTAGTTGCAGG_1	SMC13T-A1-F	GSE132257	7	Myeloid	NA
GSE132257_SMC13T.A1.F_CCCAGTTGTACTCGCG_1	SMC13T-A1-F	GSE132257	4	T/NK	NA
GSE132257_SMC13T.A1.F_CCCAGTTGTCTCATCC_1	SMC13T-A1-F	GSE132257	0	T/NK	NA
GSE132257_SMC13T.A1.F_CCCAGTTTCGCCAGCA_1	SMC13T-A1-F	GSE132257	3	Epithelial	Positive
GSE132257_SMC13T.A1.F_CCCAGTTTCGGCTACG_1	SMC13T-A1-F	GSE132257	1	T/NK	Negative
GSE132257_SMC13T.A1.F_CCCATACCACCTATCC_1	SMC13T-A1-F	GSE132257	9	Epithelial	NA
GSE132257_SMC13T.A1.F_CCCATACCACGGCTAC_1	SMC13T-A1-F	GSE132257	1	T/NK	NA
GSE132257_SMC13T.A1.F_CCCATACCAGGCTCAC_1	SMC13T-A1-F	GSE132257	8	Epithelial	NA
GSE132257_SMC13T.A1.F_CCCATACCAGTTCATG_1	SMC13T-A1-F	GSE132257	6	Myeloid	NA
GSE132257_SMC13T.A1.F_CCCATACGTCGGATCC_1	SMC13T-A1-F	GSE132257	3	Epithelial	NA
GSE132257_SMC13T.A1.F_CCCATACTCAGCGACC_1	SMC13T-A1-F	GSE132257	1	T/NK	NA
GSE132257_SMC13T.A1.F_CCCATACTCCAAACTG_1	SMC13T-A1-F	GSE132257	4	T/NK	NA
GSE132257_SMC13T.A1.F_CCCTCCTAGAGCTGGT_1	SMC13T-A1-F	GSE132257	1	T/NK	NA
GSE132257_SMC13T.A1.F_CCCTCCTAGTACGCCC_1	SMC13T-A1-F	GSE132257	4	T/NK	NA
GSE132257_SMC13T.A1.F_CCCTCCTAGTTAGGTA_1	SMC13T-A1-F	GSE132257	1	T/NK	NA
GSE132257_SMC13T.A1.F_CCCTCCTCAGCATGAG_1	SMC13T-A1-F	GSE132257	3	Epithelial	NA
GSE132257_SMC13T.A1.F_CCCTCCTCATTGAGCT_1	SMC13T-A1-F	GSE132257	2	B/Plasma	NA
GSE132257_SMC13T.A1.F_CCCTCCTGTAGCTCCG_1	SMC13T-A1-F	GSE132257	3	Epithelial	NA
GSE132257_SMC13T.A1.F_CCCTCCTGTGTGCGTC_1	SMC13T-A1-F	GSE132257	3	Epithelial	Positive
GSE132257_SMC13T.A1.F_CCGGGATAGAGCTGCA_1	SMC13T-A1-F	GSE132257	3	Epithelial	NA
GSE132257_SMC13T.A1.F_CCGGGATTCAGCTCTC_1	SMC13T-A1-F	GSE132257	17	Myeloid	NA
GSE132257_SMC13T.A1.F_CCGGGATTCCAGTAGT_1	SMC13T-A1-F	GSE132257	1	T/NK	NA
GSE132257_SMC13T.A1.F_CCGGTAGAGAAAGTGG_1	SMC13T-A1-F	GSE132257	6	Myeloid	NA
GSE132257_SMC13T.A1.F_CCGGTAGAGAACTGTA_1	SMC13T-A1-F	GSE132257	1	T/NK	NA
GSE132257_SMC13T.A1.F_CCGGTAGAGATCCCGC_1	SMC13T-A1-F	GSE132257	0	T/NK	NA
GSE132257_SMC13T.A1.F_CCGGTAGGTCATGCCG_1	SMC13T-A1-F	GSE132257	0	T/NK	NA
GSE132257_SMC13T.A1.F_CCGGTAGGTCTGCCAG_1	SMC13T-A1-F	GSE132257	2	B/Plasma	Negative
GSE132257_SMC13T.A1.F_CCGGTAGGTCTTGTCC_1	SMC13T-A1-F	GSE132257	17	Myeloid	Negative
GSE132257_SMC13T.A1.F_CCGTACTCACGGTAGA_1	SMC13T-A1-F	GSE132257	1	T/NK	Negative
GSE132257_SMC13T.A1.F_CCGTACTGTTGCTCCT_1	SMC13T-A1-F	GSE132257	7	Myeloid	NA
GSE132257_SMC13T.A1.F_CCGTGGAAGGCATGTG_1	SMC13T-A1-F	GSE132257	6	Myeloid	NA
GSE132257_SMC13T.A1.F_CCGTGGACAGTTAACC_1	SMC13T-A1-F	GSE132257	0	T/NK	NA
GSE132257_SMC13T.A1.F_CCGTGGACATGCCTAA_1	SMC13T-A1-F	GSE132257	0	T/NK	NA
GSE132257_SMC13T.A1.F_CCGTGGAGTCTGCGGT_1	SMC13T-A1-F	GSE132257	1	T/NK	NA
GSE132257_SMC13T.A1.F_CCGTGGATCAACACCA_1	SMC13T-A1-F	GSE132257	0	T/NK	NA
GSE132257_SMC13T.A1.F_CCGTGGATCGGCTACG_1	SMC13T-A1-F	GSE132257	4	T/NK	NA
GSE132257_SMC13T.A1.F_CCGTGGATCTGCTGCT_1	SMC13T-A1-F	GSE132257	7	Myeloid	NA
GSE132257_SMC13T.A1.F_CCGTTCAAGACTAGGC_1	SMC13T-A1-F	GSE132257	3	Epithelial	NA
GSE132257_SMC13T.A1.F_CCGTTCACAGTCACTA_1	SMC13T-A1-F	GSE132257	1	T/NK	NA
GSE132257_SMC13T.A1.F_CCGTTCAGTCGGCATC_1	SMC13T-A1-F	GSE132257	9	Epithelial	NA
GSE132257_SMC13T.A1.F_CCGTTCAGTGTGACCC_1	SMC13T-A1-F	GSE132257	1	T/NK	NA
GSE132257_SMC13T.A1.F_CCGTTCAGTTCCAACA_1	SMC13T-A1-F	GSE132257	1	T/NK	NA
GSE132257_SMC13T.A1.F_CCGTTCATCAGTGCAT_1	SMC13T-A1-F	GSE132257	3	Epithelial	NA
GSE132257_SMC13T.A1.F_CCGTTCATCATCGATG_1	SMC13T-A1-F	GSE132257	1	T/NK	NA
GSE132257_SMC13T.A1.F_CCGTTCATCATCTGTT_1	SMC13T-A1-F	GSE132257	4	T/NK	NA
GSE132257_SMC13T.A1.F_CCGTTCATCGCGATCG_1	SMC13T-A1-F	GSE132257	0	T/NK	Negative
GSE132257_SMC13T.A1.F_CCTAAAGAGCGTCTAT_1	SMC13T-A1-F	GSE132257	1	T/NK	Negative
GSE132257_SMC13T.A1.F_CCTAAAGAGGATGGTC_1	SMC13T-A1-F	GSE132257	3	Epithelial	NA
GSE132257_SMC13T.A1.F_CCTAAAGTCGACGGAA_1	SMC13T-A1-F	GSE132257	2	B/Plasma	Negative
GSE132257_SMC13T.A1.F_CCTACACAGACCTAGG_1	SMC13T-A1-F	GSE132257	1	T/NK	NA
GSE132257_SMC13T.A1.F_CCTACACAGCTTATCG_1	SMC13T-A1-F	GSE132257	17	Myeloid	Negative
GSE132257_SMC13T.A1.F_CCTACACCAATCCGAT_1	SMC13T-A1-F	GSE132257	1	T/NK	NA
GSE132257_SMC13T.A1.F_CCTACACGTCACACGC_1	SMC13T-A1-F	GSE132257	4	T/NK	NA
GSE132257_SMC13T.A1.F_CCTACACGTCACTGGC_1	SMC13T-A1-F	GSE132257	8	Epithelial	Negative
GSE132257_SMC13T.A1.F_CCTACACGTTCTGTTT_1	SMC13T-A1-F	GSE132257	7	Myeloid	NA
GSE132257_SMC13T.A1.F_CCTACACTCAAGGCTT_1	SMC13T-A1-F	GSE132257	5	B/Plasma	Negative
GSE132257_SMC13T.A1.F_CCTACCAAGATGTCGG_1	SMC13T-A1-F	GSE132257	3	Epithelial	Positive
GSE132257_SMC13T.A1.F_CCTACCAAGCGGATCA_1	SMC13T-A1-F	GSE132257	1	T/NK	Negative
GSE132257_SMC13T.A1.F_CCTACCAAGGAGCGTT_1	SMC13T-A1-F	GSE132257	7	Myeloid	NA
GSE132257_SMC13T.A1.F_CCTACCAAGGCGATAC_1	SMC13T-A1-F	GSE132257	0	T/NK	NA
GSE132257_SMC13T.A1.F_CCTACCACAAGAAAGG_1	SMC13T-A1-F	GSE132257	4	T/NK	NA
GSE132257_SMC13T.A1.F_CCTACCACACGAGAGT_1	SMC13T-A1-F	GSE132257	7	Myeloid	NA
GSE132257_SMC13T.A1.F_CCTACCAGTGAGCGAT_1	SMC13T-A1-F	GSE132257	7	Myeloid	NA
GSE132257_SMC13T.A1.F_CCTACCAGTTATGCGT_1	SMC13T-A1-F	GSE132257	1	T/NK	NA
GSE132257_SMC13T.A1.F_CCTACCAGTTTGGCGC_1	SMC13T-A1-F	GSE132257	1	T/NK	NA
GSE132257_SMC13T.A1.F_CCTACCATCCACGCAG_1	SMC13T-A1-F	GSE132257	0	T/NK	NA
GSE132257_SMC13T.A1.F_CCTACCATCGGTGTCG_1	SMC13T-A1-F	GSE132257	0	T/NK	NA
GSE132257_SMC13T.A1.F_CCTAGCTAGCCTATGT_1	SMC13T-A1-F	GSE132257	0	T/NK	NA
GSE132257_SMC13T.A1.F_CCTAGCTAGTGGGATC_1	SMC13T-A1-F	GSE132257	0	T/NK	NA
GSE132257_SMC13T.A1.F_CCTAGCTCAAGGTGTG_1	SMC13T-A1-F	GSE132257	4	T/NK	Negative
GSE132257_SMC13T.A1.F_CCTAGCTCAGCATACT_1	SMC13T-A1-F	GSE132257	3	Epithelial	Positive
GSE132257_SMC13T.A1.F_CCTAGCTCAGTATCTG_1	SMC13T-A1-F	GSE132257	4	T/NK	NA
GSE132257_SMC13T.A1.F_CCTAGCTGTTCATGGT_1	SMC13T-A1-F	GSE132257	4	T/NK	Negative
GSE132257_SMC13T.A1.F_CCTAGCTTCCTAGAAC_1	SMC13T-A1-F	GSE132257	9	Epithelial	Positive
GSE132257_SMC13T.A1.F_CCTAGCTTCGGCATCG_1	SMC13T-A1-F	GSE132257	20	T/NK	Negative
GSE132257_SMC13T.A1.F_CCTATTAAGAATCTCC_1	SMC13T-A1-F	GSE132257	4	T/NK	NA
GSE132257_SMC13T.A1.F_CCTATTAAGTCATGCT_1	SMC13T-A1-F	GSE132257	0	T/NK	NA
GSE132257_SMC13T.A1.F_CCTATTAAGTTGTCGT_1	SMC13T-A1-F	GSE132257	2	B/Plasma	NA
GSE132257_SMC13T.A1.F_CCTATTACAGCTGTGC_1	SMC13T-A1-F	GSE132257	1	T/NK	NA
GSE132257_SMC13T.A1.F_CCTATTAGTAGTACCT_1	SMC13T-A1-F	GSE132257	12	T/NK	NA
GSE132257_SMC13T.A1.F_CCTATTAGTCTCTCGT_1	SMC13T-A1-F	GSE132257	21	Myeloid	NA
GSE132257_SMC13T.A1.F_CCTATTATCGTACCGG_1	SMC13T-A1-F	GSE132257	1	T/NK	NA
GSE132257_SMC13T.A1.F_CCTCAGTAGGCCCGTT_1	SMC13T-A1-F	GSE132257	0	T/NK	NA
GSE132257_SMC13T.A1.F_CCTCAGTAGGGAACGG_1	SMC13T-A1-F	GSE132257	12	T/NK	Negative
GSE132257_SMC13T.A1.F_CCTCAGTAGTGAAGTT_1	SMC13T-A1-F	GSE132257	3	Epithelial	NA
GSE132257_SMC13T.A1.F_CCTCAGTAGTTGAGAT_1	SMC13T-A1-F	GSE132257	1	T/NK	Negative
GSE132257_SMC13T.A1.F_CCTCAGTCATAAAGGT_1	SMC13T-A1-F	GSE132257	1	T/NK	NA
GSE132257_SMC13T.A1.F_CCTCAGTCATCGGAAG_1	SMC13T-A1-F	GSE132257	4	T/NK	NA
GSE132257_SMC13T.A1.F_CCTCAGTGTGCAGTAG_1	SMC13T-A1-F	GSE132257	3	Epithelial	NA
GSE132257_SMC13T.A1.F_CCTCAGTTCATGTCCC_1	SMC13T-A1-F	GSE132257	11	Fibroblast	Positive
GSE132257_SMC13T.A1.F_CCTCAGTTCGTCTGCT_1	SMC13T-A1-F	GSE132257	3	Epithelial	Positive
GSE132257_SMC13T.A1.F_CCTCTGAAGTCAAGGC_1	SMC13T-A1-F	GSE132257	17	Myeloid	NA
GSE132257_SMC13T.A1.F_CCTCTGACAAATCCGT_1	SMC13T-A1-F	GSE132257	2	B/Plasma	Negative
GSE132257_SMC13T.A1.F_CCTCTGACACCTTGTC_1	SMC13T-A1-F	GSE132257	3	Epithelial	Positive
GSE132257_SMC13T.A1.F_CCTCTGACACGGCGTT_1	SMC13T-A1-F	GSE132257	1	T/NK	NA
GSE132257_SMC13T.A1.F_CCTCTGATCCTCCTAG_1	SMC13T-A1-F	GSE132257	4	T/NK	NA
GSE132257_SMC13T.A1.F_CCTCTGATCTTAGCCC_1	SMC13T-A1-F	GSE132257	0	T/NK	NA
GSE132257_SMC13T.A1.F_CCTTACGAGCATGGCA_1	SMC13T-A1-F	GSE132257	0	T/NK	NA
GSE132257_SMC13T.A1.F_CCTTACGAGGGCACTA_1	SMC13T-A1-F	GSE132257	1	T/NK	Negative
GSE132257_SMC13T.A1.F_CCTTACGAGGTGCACA_1	SMC13T-A1-F	GSE132257	3	Epithelial	NA
GSE132257_SMC13T.A1.F_CCTTACGAGTGGTAGC_1	SMC13T-A1-F	GSE132257	12	T/NK	NA
GSE132257_SMC13T.A1.F_CCTTACGCAAGTCTAC_1	SMC13T-A1-F	GSE132257	7	Myeloid	NA
GSE132257_SMC13T.A1.F_CCTTACGCACATTAGC_1	SMC13T-A1-F	GSE132257	7	Myeloid	NA
GSE132257_SMC13T.A1.F_CCTTACGCATATACCG_1	SMC13T-A1-F	GSE132257	3	Epithelial	NA
GSE132257_SMC13T.A1.F_CCTTACGCATCGGACC_1	SMC13T-A1-F	GSE132257	4	T/NK	NA
GSE132257_SMC13T.A1.F_CCTTACGGTCAACTGT_1	SMC13T-A1-F	GSE132257	2	B/Plasma	NA
GSE132257_SMC13T.A1.F_CCTTACGTCGTTTGCC_1	SMC13T-A1-F	GSE132257	3	Epithelial	NA
GSE132257_SMC13T.A1.F_CCTTACGTCTCGTTTA_1	SMC13T-A1-F	GSE132257	1	T/NK	NA
GSE132257_SMC13T.A1.F_CCTTCCCAGTGGTCCC_1	SMC13T-A1-F	GSE132257	0	T/NK	NA
GSE132257_SMC13T.A1.F_CCTTCCCCAATGGAAT_1	SMC13T-A1-F	GSE132257	3	Epithelial	NA
GSE132257_SMC13T.A1.F_CCTTCCCCAGACAGGT_1	SMC13T-A1-F	GSE132257	4	T/NK	NA
GSE132257_SMC13T.A1.F_CCTTCCCGTCAGAGGT_1	SMC13T-A1-F	GSE132257	10	Epithelial	NA
GSE132257_SMC13T.A1.F_CCTTCCCGTTCGTGAT_1	SMC13T-A1-F	GSE132257	3	Epithelial	NA
GSE132257_SMC13T.A1.F_CCTTCCCTCACAACGT_1	SMC13T-A1-F	GSE132257	7	Myeloid	NA
GSE132257_SMC13T.A1.F_CCTTCCCTCCTTGACC_1	SMC13T-A1-F	GSE132257	3	Epithelial	Positive
GSE132257_SMC13T.A1.F_CCTTCGAAGAAGAAGC_1	SMC13T-A1-F	GSE132257	3	Epithelial	Positive
GSE132257_SMC13T.A1.F_CCTTCGAAGCCAGTAG_1	SMC13T-A1-F	GSE132257	21	Myeloid	NA
GSE132257_SMC13T.A1.F_CCTTCGACAATAACGA_1	SMC13T-A1-F	GSE132257	0	T/NK	NA
GSE132257_SMC13T.A1.F_CCTTCGACACCGAAAG_1	SMC13T-A1-F	GSE132257	0	T/NK	NA
GSE132257_SMC13T.A1.F_CCTTCGACAGTGGGAT_1	SMC13T-A1-F	GSE132257	0	T/NK	NA
GSE132257_SMC13T.A1.F_CCTTCGAGTTCTGTTT_1	SMC13T-A1-F	GSE132257	0	T/NK	NA
GSE132257_SMC13T.A1.F_CCTTCGATCCGCTGTT_1	SMC13T-A1-F	GSE132257	7	Myeloid	NA
GSE132257_SMC13T.A1.F_CCTTTCTAGGATCGCA_1	SMC13T-A1-F	GSE132257	9	Epithelial	NA
GSE132257_SMC13T.A1.F_CCTTTCTTCGTCGTTC_1	SMC13T-A1-F	GSE132257	4	T/NK	NA
GSE132257_SMC13T.A1.F_CGAACATAGACGACGT_1	SMC13T-A1-F	GSE132257	3	Epithelial	NA
GSE132257_SMC13T.A1.F_CGAACATAGAGCAATT_1	SMC13T-A1-F	GSE132257	1	T/NK	Negative
GSE132257_SMC13T.A1.F_CGAACATCAGGACGTA_1	SMC13T-A1-F	GSE132257	0	T/NK	NA
GSE132257_SMC13T.A1.F_CGAACATTCAGTTCGA_1	SMC13T-A1-F	GSE132257	9	Epithelial	NA
GSE132257_SMC13T.A1.F_CGAACATTCTCTAAGG_1	SMC13T-A1-F	GSE132257	7	Myeloid	NA
GSE132257_SMC13T.A1.F_CGAATGTAGCAAATCA_1	SMC13T-A1-F	GSE132257	0	T/NK	NA
GSE132257_SMC13T.A1.F_CGAATGTAGGCTATCT_1	SMC13T-A1-F	GSE132257	1	T/NK	NA
GSE132257_SMC13T.A1.F_CGAATGTAGTTAACGA_1	SMC13T-A1-F	GSE132257	9	Epithelial	NA
GSE132257_SMC13T.A1.F_CGAATGTCAGCTGCTG_1	SMC13T-A1-F	GSE132257	1	T/NK	NA
GSE132257_SMC13T.A1.F_CGAATGTGTCATGCAT_1	SMC13T-A1-F	GSE132257	4	T/NK	NA
GSE132257_SMC13T.A1.F_CGACCTTAGAGTAATC_1	SMC13T-A1-F	GSE132257	1	T/NK	NA
GSE132257_SMC13T.A1.F_CGACCTTGTCGTGGCT_1	SMC13T-A1-F	GSE132257	3	Epithelial	NA
GSE132257_SMC13T.A1.F_CGACCTTGTTGGGACA_1	SMC13T-A1-F	GSE132257	1	T/NK	NA
GSE132257_SMC13T.A1.F_CGACCTTTCCCATTTA_1	SMC13T-A1-F	GSE132257	0	T/NK	NA
GSE132257_SMC13T.A1.F_CGACCTTTCCTCTAGC_1	SMC13T-A1-F	GSE132257	0	T/NK	NA
GSE132257_SMC13T.A1.F_CGACTTCGTACATGTC_1	SMC13T-A1-F	GSE132257	0	T/NK	NA
GSE132257_SMC13T.A1.F_CGACTTCTCGTCTGAA_1	SMC13T-A1-F	GSE132257	12	T/NK	NA
GSE132257_SMC13T.A1.F_CGAGAAGAGCCACGTC_1	SMC13T-A1-F	GSE132257	0	T/NK	NA
GSE132257_SMC13T.A1.F_CGAGAAGAGGATATAC_1	SMC13T-A1-F	GSE132257	7	Myeloid	NA
GSE132257_SMC13T.A1.F_CGAGAAGAGTGTCCCG_1	SMC13T-A1-F	GSE132257	0	T/NK	NA
GSE132257_SMC13T.A1.F_CGAGAAGAGTTAGGTA_1	SMC13T-A1-F	GSE132257	1	T/NK	NA
GSE132257_SMC13T.A1.F_CGAGAAGAGTTTGCGT_1	SMC13T-A1-F	GSE132257	1	T/NK	Negative
GSE132257_SMC13T.A1.F_CGAGAAGCACCGAATT_1	SMC13T-A1-F	GSE132257	2	B/Plasma	Negative
GSE132257_SMC13T.A1.F_CGAGAAGTCAGATAAG_1	SMC13T-A1-F	GSE132257	8	Epithelial	Negative
GSE132257_SMC13T.A1.F_CGAGAAGTCAGCTGGC_1	SMC13T-A1-F	GSE132257	2	B/Plasma	Negative
GSE132257_SMC13T.A1.F_CGAGCACAGAAGGACA_1	SMC13T-A1-F	GSE132257	5	B/Plasma	Negative
GSE132257_SMC13T.A1.F_CGAGCACCAGGCAGTA_1	SMC13T-A1-F	GSE132257	4	T/NK	NA
GSE132257_SMC13T.A1.F_CGAGCACGTCAAGCGA_1	SMC13T-A1-F	GSE132257	4	T/NK	NA
GSE132257_SMC13T.A1.F_CGAGCACTCTTCTGGC_1	SMC13T-A1-F	GSE132257	1	T/NK	NA
GSE132257_SMC13T.A1.F_CGAGCCAAGCACAGGT_1	SMC13T-A1-F	GSE132257	3	Epithelial	Positive
GSE132257_SMC13T.A1.F_CGAGCCACAGTGGAGT_1	SMC13T-A1-F	GSE132257	3	Epithelial	NA
GSE132257_SMC13T.A1.F_CGAGCCAGTCTTTCAT_1	SMC13T-A1-F	GSE132257	7	Myeloid	NA
GSE132257_SMC13T.A1.F_CGAGCCAGTTCCCTTG_1	SMC13T-A1-F	GSE132257	7	Myeloid	NA
GSE132257_SMC13T.A1.F_CGAGCCAGTTGGACCC_1	SMC13T-A1-F	GSE132257	0	T/NK	NA
GSE132257_SMC13T.A1.F_CGAGCCATCCAATGGT_1	SMC13T-A1-F	GSE132257	1	T/NK	NA
GSE132257_SMC13T.A1.F_CGAGCCATCGAATCCA_1	SMC13T-A1-F	GSE132257	5	B/Plasma	NA
GSE132257_SMC13T.A1.F_CGATCGGAGAAGGTTT_1	SMC13T-A1-F	GSE132257	1	T/NK	NA
GSE132257_SMC13T.A1.F_CGATCGGAGAATAGGG_1	SMC13T-A1-F	GSE132257	1	T/NK	NA
GSE132257_SMC13T.A1.F_CGATCGGCATGACATC_1	SMC13T-A1-F	GSE132257	1	T/NK	NA
GSE132257_SMC13T.A1.F_CGATCGGGTGTAACGG_1	SMC13T-A1-F	GSE132257	5	B/Plasma	NA
GSE132257_SMC13T.A1.F_CGATCGGGTTACGACT_1	SMC13T-A1-F	GSE132257	8	Epithelial	NA
GSE132257_SMC13T.A1.F_CGATCGGGTTCACCTC_1	SMC13T-A1-F	GSE132257	3	Epithelial	NA
GSE132257_SMC13T.A1.F_CGATGGCAGCTTATCG_1	SMC13T-A1-F	GSE132257	0	T/NK	NA
GSE132257_SMC13T.A1.F_CGATGGCGTTATCACG_1	SMC13T-A1-F	GSE132257	3	Epithelial	NA
GSE132257_SMC13T.A1.F_CGATGGCTCAACTCTT_1	SMC13T-A1-F	GSE132257	4	T/NK	NA
GSE132257_SMC13T.A1.F_CGATGGCTCATTCACT_1	SMC13T-A1-F	GSE132257	0	T/NK	NA
GSE132257_SMC13T.A1.F_CGATGGCTCCCTCAGT_1	SMC13T-A1-F	GSE132257	2	B/Plasma	NA
GSE132257_SMC13T.A1.F_CGATGTAAGCTAGCCC_1	SMC13T-A1-F	GSE132257	3	Epithelial	NA
GSE132257_SMC13T.A1.F_CGATGTAAGTACATGA_1	SMC13T-A1-F	GSE132257	3	Epithelial	NA
GSE132257_SMC13T.A1.F_CGATGTAAGTGATCGG_1	SMC13T-A1-F	GSE132257	3	Epithelial	NA
GSE132257_SMC13T.A1.F_CGATGTACAATCAGAA_1	SMC13T-A1-F	GSE132257	5	B/Plasma	Negative
GSE132257_SMC13T.A1.F_CGATGTACACCTCGGA_1	SMC13T-A1-F	GSE132257	3	Epithelial	Positive
GSE132257_SMC13T.A1.F_CGATGTATCGAGGTAG_1	SMC13T-A1-F	GSE132257	0	T/NK	NA
GSE132257_SMC13T.A1.F_CGATTGAAGCCCTAAT_1	SMC13T-A1-F	GSE132257	5	B/Plasma	Positive
GSE132257_SMC13T.A1.F_CGATTGAAGTAGGCCA_1	SMC13T-A1-F	GSE132257	1	T/NK	Negative
GSE132257_SMC13T.A1.F_CGATTGAAGTTGAGAT_1	SMC13T-A1-F	GSE132257	15	Mast	NA
GSE132257_SMC13T.A1.F_CGATTGACACTATCTT_1	SMC13T-A1-F	GSE132257	11	Fibroblast	Positive
GSE132257_SMC13T.A1.F_CGATTGACAGGAATCG_1	SMC13T-A1-F	GSE132257	4	T/NK	NA
GSE132257_SMC13T.A1.F_CGATTGAGTAGGGACT_1	SMC13T-A1-F	GSE132257	0	T/NK	NA
GSE132257_SMC13T.A1.F_CGATTGATCACCTCGT_1	SMC13T-A1-F	GSE132257	8	Epithelial	NA
GSE132257_SMC13T.A1.F_CGCCAAGCAGCCTATA_1	SMC13T-A1-F	GSE132257	3	Epithelial	NA
GSE132257_SMC13T.A1.F_CGCCAAGGTCTTGATG_1	SMC13T-A1-F	GSE132257	1	T/NK	NA
GSE132257_SMC13T.A1.F_CGCGGTAAGCAGCCTC_1	SMC13T-A1-F	GSE132257	1	T/NK	NA
GSE132257_SMC13T.A1.F_CGCGGTAAGGCAGGTT_1	SMC13T-A1-F	GSE132257	4	T/NK	NA
GSE132257_SMC13T.A1.F_CGCGGTACAGGGCATA_1	SMC13T-A1-F	GSE132257	4	T/NK	NA
GSE132257_SMC13T.A1.F_CGCGGTAGTCGGCTCA_1	SMC13T-A1-F	GSE132257	8	Epithelial	Negative
GSE132257_SMC13T.A1.F_CGCGGTAGTGGTAACG_1	SMC13T-A1-F	GSE132257	3	Epithelial	NA
GSE132257_SMC13T.A1.F_CGCGTTTCAAGGTGTG_1	SMC13T-A1-F	GSE132257	12	T/NK	NA
GSE132257_SMC13T.A1.F_CGCGTTTGTCATATGC_1	SMC13T-A1-F	GSE132257	1	T/NK	NA
GSE132257_SMC13T.A1.F_CGCGTTTGTTCCCGAG_1	SMC13T-A1-F	GSE132257	3	Epithelial	Positive
GSE132257_SMC13T.A1.F_CGCGTTTTCCTAGGGC_1	SMC13T-A1-F	GSE132257	3	Epithelial	NA
GSE132257_SMC13T.A1.F_CGCGTTTTCGTTGACA_1	SMC13T-A1-F	GSE132257	1	T/NK	NA
GSE132257_SMC13T.A1.F_CGCTATCAGATAGTCA_1	SMC13T-A1-F	GSE132257	0	T/NK	NA
GSE132257_SMC13T.A1.F_CGCTATCAGTGACATA_1	SMC13T-A1-F	GSE132257	5	B/Plasma	NA
GSE132257_SMC13T.A1.F_CGCTATCCATGCAATC_1	SMC13T-A1-F	GSE132257	1	T/NK	Negative
GSE132257_SMC13T.A1.F_CGCTATCGTCGTGGCT_1	SMC13T-A1-F	GSE132257	3	Epithelial	Positive
GSE132257_SMC13T.A1.F_CGCTATCTCATGCAAC_1	SMC13T-A1-F	GSE132257	17	Myeloid	NA
GSE132257_SMC13T.A1.F_CGCTGGAAGCGTGAGT_1	SMC13T-A1-F	GSE132257	1	T/NK	Negative
GSE132257_SMC13T.A1.F_CGCTGGAAGTTAACGA_1	SMC13T-A1-F	GSE132257	1	T/NK	Negative
GSE132257_SMC13T.A1.F_CGCTGGACAAGTCTAC_1	SMC13T-A1-F	GSE132257	3	Epithelial	NA
GSE132257_SMC13T.A1.F_CGCTGGACAGCCTATA_1	SMC13T-A1-F	GSE132257	5	B/Plasma	Negative
GSE132257_SMC13T.A1.F_CGCTGGAGTAATCACC_1	SMC13T-A1-F	GSE132257	4	T/NK	NA
GSE132257_SMC13T.A1.F_CGCTGGATCAATCACG_1	SMC13T-A1-F	GSE132257	4	T/NK	NA
GSE132257_SMC13T.A1.F_CGCTGGATCAGAGACG_1	SMC13T-A1-F	GSE132257	0	T/NK	NA
GSE132257_SMC13T.A1.F_CGCTGGATCATACGGT_1	SMC13T-A1-F	GSE132257	0	T/NK	NA
GSE132257_SMC13T.A1.F_CGCTGGATCATGTCTT_1	SMC13T-A1-F	GSE132257	9	Epithelial	NA
GSE132257_SMC13T.A1.F_CGCTTCAAGAAACCGC_1	SMC13T-A1-F	GSE132257	4	T/NK	NA
GSE132257_SMC13T.A1.F_CGCTTCATCCGTCAAA_1	SMC13T-A1-F	GSE132257	7	Myeloid	NA
GSE132257_SMC13T.A1.F_CGCTTCATCGCAAACT_1	SMC13T-A1-F	GSE132257	3	Epithelial	Positive
GSE132257_SMC13T.A1.F_CGGACACAGAGTCGGT_1	SMC13T-A1-F	GSE132257	4	T/NK	NA
GSE132257_SMC13T.A1.F_CGGACACCATTTGCCC_1	SMC13T-A1-F	GSE132257	0	T/NK	NA
GSE132257_SMC13T.A1.F_CGGACACGTTAGGGTG_1	SMC13T-A1-F	GSE132257	5	B/Plasma	NA
GSE132257_SMC13T.A1.F_CGGACACTCGGAATCT_1	SMC13T-A1-F	GSE132257	24	B/Plasma	NA
GSE132257_SMC13T.A1.F_CGGACGTAGATGTCGG_1	SMC13T-A1-F	GSE132257	15	Mast	NA
GSE132257_SMC13T.A1.F_CGGACGTAGCAACGGT_1	SMC13T-A1-F	GSE132257	7	Myeloid	NA
GSE132257_SMC13T.A1.F_CGGACGTAGGAATCGC_1	SMC13T-A1-F	GSE132257	21	Myeloid	NA
GSE132257_SMC13T.A1.F_CGGACGTCAAAGAATC_1	SMC13T-A1-F	GSE132257	3	Epithelial	Positive
GSE132257_SMC13T.A1.F_CGGACGTCACGGATAG_1	SMC13T-A1-F	GSE132257	4	T/NK	NA
GSE132257_SMC13T.A1.F_CGGACGTCAGCCACCA_1	SMC13T-A1-F	GSE132257	8	Epithelial	NA
GSE132257_SMC13T.A1.F_CGGACGTGTCGCTTTC_1	SMC13T-A1-F	GSE132257	1	T/NK	NA
GSE132257_SMC13T.A1.F_CGGACGTTCAAACGGG_1	SMC13T-A1-F	GSE132257	1	T/NK	NA
GSE132257_SMC13T.A1.F_CGGACTGCAATGAATG_1	SMC13T-A1-F	GSE132257	0	T/NK	NA
GSE132257_SMC13T.A1.F_CGGACTGCAGGTGCCT_1	SMC13T-A1-F	GSE132257	0	T/NK	NA
GSE132257_SMC13T.A1.F_CGGACTGTCATTGCCC_1	SMC13T-A1-F	GSE132257	1	T/NK	NA
GSE132257_SMC13T.A1.F_CGGAGCTAGGTTCCTA_1	SMC13T-A1-F	GSE132257	2	B/Plasma	Negative
GSE132257_SMC13T.A1.F_CGGAGCTCACTTAAGC_1	SMC13T-A1-F	GSE132257	1	T/NK	NA
GSE132257_SMC13T.A1.F_CGGAGCTCAGACAAGC_1	SMC13T-A1-F	GSE132257	8	Epithelial	NA
GSE132257_SMC13T.A1.F_CGGAGCTCATCGGTTA_1	SMC13T-A1-F	GSE132257	6	Myeloid	NA
GSE132257_SMC13T.A1.F_CGGAGCTGTCTTGTCC_1	SMC13T-A1-F	GSE132257	0	T/NK	NA
GSE132257_SMC13T.A1.F_CGGAGCTGTTGTGGCC_1	SMC13T-A1-F	GSE132257	5	B/Plasma	NA
GSE132257_SMC13T.A1.F_CGGAGTCAGCACACAG_1	SMC13T-A1-F	GSE132257	4	T/NK	NA
GSE132257_SMC13T.A1.F_CGGAGTCCACGGCTAC_1	SMC13T-A1-F	GSE132257	0	T/NK	NA
GSE132257_SMC13T.A1.F_CGGCTAGAGCGCTCCA_1	SMC13T-A1-F	GSE132257	2	B/Plasma	Negative
GSE132257_SMC13T.A1.F_CGGCTAGAGGAGTTGC_1	SMC13T-A1-F	GSE132257	1	T/NK	NA
GSE132257_SMC13T.A1.F_CGGCTAGCAAGTACCT_1	SMC13T-A1-F	GSE132257	8	Epithelial	Negative
GSE132257_SMC13T.A1.F_CGGCTAGCACCTATCC_1	SMC13T-A1-F	GSE132257	9	Epithelial	NA
GSE132257_SMC13T.A1.F_CGGCTAGGTCTCTCTG_1	SMC13T-A1-F	GSE132257	3	Epithelial	NA
GSE132257_SMC13T.A1.F_CGGCTAGTCCGTTGCT_1	SMC13T-A1-F	GSE132257	7	Myeloid	NA
GSE132257_SMC13T.A1.F_CGGGTCAAGGAGTTTA_1	SMC13T-A1-F	GSE132257	0	T/NK	NA
GSE132257_SMC13T.A1.F_CGGGTCACAAAGAATC_1	SMC13T-A1-F	GSE132257	3	Epithelial	NA
GSE132257_SMC13T.A1.F_CGGGTCAGTCAGTGGA_1	SMC13T-A1-F	GSE132257	7	Myeloid	NA
GSE132257_SMC13T.A1.F_CGGGTCAGTTGGGACA_1	SMC13T-A1-F	GSE132257	1	T/NK	NA
GSE132257_SMC13T.A1.F_CGGGTCATCCCATTTA_1	SMC13T-A1-F	GSE132257	11	Fibroblast	NA
GSE132257_SMC13T.A1.F_CGGGTCATCGGCCGAT_1	SMC13T-A1-F	GSE132257	0	T/NK	NA
GSE132257_SMC13T.A1.F_CGGGTCATCTTTACGT_1	SMC13T-A1-F	GSE132257	3	Epithelial	NA
GSE132257_SMC13T.A1.F_CGGTTAAAGTCCATAC_1	SMC13T-A1-F	GSE132257	4	T/NK	NA
GSE132257_SMC13T.A1.F_CGGTTAAGTGCGAAAC_1	SMC13T-A1-F	GSE132257	1	T/NK	NA
GSE132257_SMC13T.A1.F_CGGTTAATCAACGGGA_1	SMC13T-A1-F	GSE132257	12	T/NK	Negative
GSE132257_SMC13T.A1.F_CGTAGCGCAACGATGG_1	SMC13T-A1-F	GSE132257	4	T/NK	NA
GSE132257_SMC13T.A1.F_CGTAGCGCACAACTGT_1	SMC13T-A1-F	GSE132257	7	Myeloid	NA
GSE132257_SMC13T.A1.F_CGTAGCGCACTGAAGG_1	SMC13T-A1-F	GSE132257	1	T/NK	NA
GSE132257_SMC13T.A1.F_CGTAGCGGTCATATCG_1	SMC13T-A1-F	GSE132257	0	T/NK	NA
GSE132257_SMC13T.A1.F_CGTAGCGGTTGCTCCT_1	SMC13T-A1-F	GSE132257	7	Myeloid	NA
GSE132257_SMC13T.A1.F_CGTAGGCAGTGACATA_1	SMC13T-A1-F	GSE132257	3	Epithelial	NA
GSE132257_SMC13T.A1.F_CGTAGGCCACGGTTTA_1	SMC13T-A1-F	GSE132257	5	B/Plasma	Negative
GSE132257_SMC13T.A1.F_CGTAGGCGTGTGAAAT_1	SMC13T-A1-F	GSE132257	0	T/NK	NA
GSE132257_SMC13T.A1.F_CGTAGGCTCATTATCC_1	SMC13T-A1-F	GSE132257	17	Myeloid	Negative
GSE132257_SMC13T.A1.F_CGTCACTAGGTGCTTT_1	SMC13T-A1-F	GSE132257	0	T/NK	NA
GSE132257_SMC13T.A1.F_CGTCACTAGTTTGCGT_1	SMC13T-A1-F	GSE132257	20	T/NK	NA
GSE132257_SMC13T.A1.F_CGTCACTGTGCTGTAT_1	SMC13T-A1-F	GSE132257	3	Epithelial	Positive
GSE132257_SMC13T.A1.F_CGTCACTGTGTCCTCT_1	SMC13T-A1-F	GSE132257	1	T/NK	NA
GSE132257_SMC13T.A1.F_CGTCAGGAGTGCCATT_1	SMC13T-A1-F	GSE132257	3	Epithelial	NA
GSE132257_SMC13T.A1.F_CGTCAGGCACCGTTGG_1	SMC13T-A1-F	GSE132257	20	T/NK	NA
GSE132257_SMC13T.A1.F_CGTCAGGCATCAGTAC_1	SMC13T-A1-F	GSE132257	1	T/NK	NA
GSE132257_SMC13T.A1.F_CGTCAGGGTCTGCGGT_1	SMC13T-A1-F	GSE132257	3	Epithelial	NA
GSE132257_SMC13T.A1.F_CGTCAGGGTGTATGGG_1	SMC13T-A1-F	GSE132257	3	Epithelial	NA
GSE132257_SMC13T.A1.F_CGTCAGGGTTGTGGCC_1	SMC13T-A1-F	GSE132257	3	Epithelial	NA
GSE132257_SMC13T.A1.F_CGTCCATAGAATTGTG_1	SMC13T-A1-F	GSE132257	1	T/NK	NA
GSE132257_SMC13T.A1.F_CGTCCATAGCTAGGCA_1	SMC13T-A1-F	GSE132257	12	T/NK	NA
GSE132257_SMC13T.A1.F_CGTCCATAGGGCATGT_1	SMC13T-A1-F	GSE132257	3	Epithelial	NA
GSE132257_SMC13T.A1.F_CGTCCATAGTAAGTAC_1	SMC13T-A1-F	GSE132257	3	Epithelial	Positive
GSE132257_SMC13T.A1.F_CGTCCATCAAACTGCT_1	SMC13T-A1-F	GSE132257	12	T/NK	NA
GSE132257_SMC13T.A1.F_CGTCCATGTAAGGATT_1	SMC13T-A1-F	GSE132257	1	T/NK	NA
GSE132257_SMC13T.A1.F_CGTCCATTCCAAAGTC_1	SMC13T-A1-F	GSE132257	0	T/NK	NA
GSE132257_SMC13T.A1.F_CGTCCATTCTGATACG_1	SMC13T-A1-F	GSE132257	1	T/NK	NA
GSE132257_SMC13T.A1.F_CGTCTACAGGTGTGGT_1	SMC13T-A1-F	GSE132257	3	Epithelial	NA
GSE132257_SMC13T.A1.F_CGTCTACCAGGTCGTC_1	SMC13T-A1-F	GSE132257	7	Myeloid	NA
GSE132257_SMC13T.A1.F_CGTCTACCATGTCCTC_1	SMC13T-A1-F	GSE132257	13	Endothelial	NA
GSE132257_SMC13T.A1.F_CGTCTACGTCTTGTCC_1	SMC13T-A1-F	GSE132257	3	Epithelial	NA
GSE132257_SMC13T.A1.F_CGTCTACTCTGTTGAG_1	SMC13T-A1-F	GSE132257	3	Epithelial	NA
GSE132257_SMC13T.A1.F_CGTGAGCAGGAATGGA_1	SMC13T-A1-F	GSE132257	7	Myeloid	NA
GSE132257_SMC13T.A1.F_CGTGAGCAGTTCCACA_1	SMC13T-A1-F	GSE132257	2	B/Plasma	NA
GSE132257_SMC13T.A1.F_CGTGAGCCACATTTCT_1	SMC13T-A1-F	GSE132257	4	T/NK	NA
GSE132257_SMC13T.A1.F_CGTGAGCCAGGGCATA_1	SMC13T-A1-F	GSE132257	4	T/NK	NA
GSE132257_SMC13T.A1.F_CGTGAGCTCAGCATGT_1	SMC13T-A1-F	GSE132257	3	Epithelial	NA
GSE132257_SMC13T.A1.F_CGTGAGCTCATTATCC_1	SMC13T-A1-F	GSE132257	11	Fibroblast	Negative
GSE132257_SMC13T.A1.F_CGTGTAAAGATAGGAG_1	SMC13T-A1-F	GSE132257	17	Myeloid	NA
GSE132257_SMC13T.A1.F_CGTGTAAAGTACACCT_1	SMC13T-A1-F	GSE132257	9	Epithelial	NA
GSE132257_SMC13T.A1.F_CGTGTAAAGTGTACTC_1	SMC13T-A1-F	GSE132257	3	Epithelial	Positive
GSE132257_SMC13T.A1.F_CGTGTAACAGTATGCT_1	SMC13T-A1-F	GSE132257	2	B/Plasma	NA
GSE132257_SMC13T.A1.F_CGTGTAACATTCTTAC_1	SMC13T-A1-F	GSE132257	4	T/NK	NA
GSE132257_SMC13T.A1.F_CGTGTAATCAACGAAA_1	SMC13T-A1-F	GSE132257	3	Epithelial	NA
GSE132257_SMC13T.A1.F_CGTGTAATCAGCTGGC_1	SMC13T-A1-F	GSE132257	9	Epithelial	NA
GSE132257_SMC13T.A1.F_CGTGTAATCATGTCCC_1	SMC13T-A1-F	GSE132257	1	T/NK	NA
GSE132257_SMC13T.A1.F_CGTGTAATCGATCCCT_1	SMC13T-A1-F	GSE132257	17	Myeloid	NA
GSE132257_SMC13T.A1.F_CGTGTAATCGTGGGAA_1	SMC13T-A1-F	GSE132257	7	Myeloid	NA
GSE132257_SMC13T.A1.F_CGTGTCTAGTGGTAGC_1	SMC13T-A1-F	GSE132257	3	Epithelial	NA
GSE132257_SMC13T.A1.F_CGTGTCTAGTTGTAGA_1	SMC13T-A1-F	GSE132257	15	Mast	NA
GSE132257_SMC13T.A1.F_CGTGTCTCAAGCTGAG_1	SMC13T-A1-F	GSE132257	9	Epithelial	NA
GSE132257_SMC13T.A1.F_CGTGTCTGTCCAGTGC_1	SMC13T-A1-F	GSE132257	7	Myeloid	NA
GSE132257_SMC13T.A1.F_CGTGTCTTCTACCAGA_1	SMC13T-A1-F	GSE132257	7	Myeloid	NA
GSE132257_SMC13T.A1.F_CGTTAGAAGATTACCC_1	SMC13T-A1-F	GSE132257	1	T/NK	Negative
GSE132257_SMC13T.A1.F_CGTTAGACAGTTTACG_1	SMC13T-A1-F	GSE132257	0	T/NK	NA
GSE132257_SMC13T.A1.F_CGTTAGACATCAGTAC_1	SMC13T-A1-F	GSE132257	2	B/Plasma	NA
GSE132257_SMC13T.A1.F_CGTTAGACATGCCCGA_1	SMC13T-A1-F	GSE132257	1	T/NK	NA
GSE132257_SMC13T.A1.F_CGTTAGAGTCACAAGG_1	SMC13T-A1-F	GSE132257	7	Myeloid	NA
GSE132257_SMC13T.A1.F_CGTTAGATCTCGCTTG_1	SMC13T-A1-F	GSE132257	1	T/NK	NA
GSE132257_SMC13T.A1.F_CGTTCTGAGTAGATGT_1	SMC13T-A1-F	GSE132257	0	T/NK	NA
GSE132257_SMC13T.A1.F_CGTTCTGCAATAGCGG_1	SMC13T-A1-F	GSE132257	2	B/Plasma	Negative
GSE132257_SMC13T.A1.F_CGTTCTGCACCACCAG_1	SMC13T-A1-F	GSE132257	0	T/NK	Negative
GSE132257_SMC13T.A1.F_CGTTCTGGTGCAACGA_1	SMC13T-A1-F	GSE132257	8	Epithelial	Negative
GSE132257_SMC13T.A1.F_CGTTCTGGTGCAACTT_1	SMC13T-A1-F	GSE132257	0	T/NK	Negative
GSE132257_SMC13T.A1.F_CGTTGGGAGGGCTCTC_1	SMC13T-A1-F	GSE132257	5	B/Plasma	NA
GSE132257_SMC13T.A1.F_CGTTGGGAGTGACATA_1	SMC13T-A1-F	GSE132257	5	B/Plasma	NA
GSE132257_SMC13T.A1.F_CGTTGGGCAACGATGG_1	SMC13T-A1-F	GSE132257	4	T/NK	NA
GSE132257_SMC13T.A1.F_CGTTGGGCAAGGTTCT_1	SMC13T-A1-F	GSE132257	0	T/NK	NA
GSE132257_SMC13T.A1.F_CGTTGGGCACAGGCCT_1	SMC13T-A1-F	GSE132257	9	Epithelial	Positive
GSE132257_SMC13T.A1.F_CGTTGGGCACGTAAGG_1	SMC13T-A1-F	GSE132257	1	T/NK	NA
GSE132257_SMC13T.A1.F_CGTTGGGCAGTAACGG_1	SMC13T-A1-F	GSE132257	12	T/NK	NA
GSE132257_SMC13T.A1.F_CGTTGGGCATCTCGCT_1	SMC13T-A1-F	GSE132257	4	T/NK	NA
GSE132257_SMC13T.A1.F_CGTTGGGGTGTGACCC_1	SMC13T-A1-F	GSE132257	3	Epithelial	Positive
GSE132257_SMC13T.A1.F_CGTTGGGGTTGTACAC_1	SMC13T-A1-F	GSE132257	5	B/Plasma	NA
GSE132257_SMC13T.A1.F_CGTTGGGTCAACGGCC_1	SMC13T-A1-F	GSE132257	0	T/NK	NA
GSE132257_SMC13T.A1.F_CGTTGGGTCCACGACG_1	SMC13T-A1-F	GSE132257	5	B/Plasma	NA
GSE132257_SMC13T.A1.F_CGTTGGGTCTGTTTGT_1	SMC13T-A1-F	GSE132257	0	T/NK	NA
GSE132257_SMC13T.A1.F_CTAACTTCATATACGC_1	SMC13T-A1-F	GSE132257	4	T/NK	NA
GSE132257_SMC13T.A1.F_CTAACTTGTGTCCTCT_1	SMC13T-A1-F	GSE132257	3	Epithelial	Positive
GSE132257_SMC13T.A1.F_CTAACTTTCCATGAAC_1	SMC13T-A1-F	GSE132257	0	T/NK	NA
GSE132257_SMC13T.A1.F_CTAAGACAGCAGCCTC_1	SMC13T-A1-F	GSE132257	7	Myeloid	NA
GSE132257_SMC13T.A1.F_CTAAGACAGCTGGAAC_1	SMC13T-A1-F	GSE132257	7	Myeloid	NA
GSE132257_SMC13T.A1.F_CTAAGACAGTGGTAAT_1	SMC13T-A1-F	GSE132257	7	Myeloid	Negative
GSE132257_SMC13T.A1.F_CTAAGACAGTGGTAGC_1	SMC13T-A1-F	GSE132257	0	T/NK	NA
GSE132257_SMC13T.A1.F_CTAAGACCAAGAGTCG_1	SMC13T-A1-F	GSE132257	1	T/NK	Negative
GSE132257_SMC13T.A1.F_CTAAGACCACGAAATA_1	SMC13T-A1-F	GSE132257	1	T/NK	NA
GSE132257_SMC13T.A1.F_CTAAGACCAGTAAGCG_1	SMC13T-A1-F	GSE132257	0	T/NK	NA
GSE132257_SMC13T.A1.F_CTAAGACCAGTCGATT_1	SMC13T-A1-F	GSE132257	0	T/NK	NA
GSE132257_SMC13T.A1.F_CTAAGACTCCAATGGT_1	SMC13T-A1-F	GSE132257	4	T/NK	NA
GSE132257_SMC13T.A1.F_CTAAGACTCCACGCAG_1	SMC13T-A1-F	GSE132257	21	Myeloid	NA
GSE132257_SMC13T.A1.F_CTAAGACTCGCGATCG_1	SMC13T-A1-F	GSE132257	11	Fibroblast	Positive
GSE132257_SMC13T.A1.F_CTAATGGAGATATGGT_1	SMC13T-A1-F	GSE132257	7	Myeloid	NA
GSE132257_SMC13T.A1.F_CTAATGGCAAACAACA_1	SMC13T-A1-F	GSE132257	0	T/NK	NA
GSE132257_SMC13T.A1.F_CTAATGGCAAAGAATC_1	SMC13T-A1-F	GSE132257	3	Epithelial	NA
GSE132257_SMC13T.A1.F_CTAATGGCACGGTAGA_1	SMC13T-A1-F	GSE132257	1	T/NK	NA
GSE132257_SMC13T.A1.F_CTAATGGCATAACCTG_1	SMC13T-A1-F	GSE132257	9	Epithelial	Positive
GSE132257_SMC13T.A1.F_CTAATGGCATGCGCAC_1	SMC13T-A1-F	GSE132257	7	Myeloid	NA
GSE132257_SMC13T.A1.F_CTACACCAGGCATGGT_1	SMC13T-A1-F	GSE132257	2	B/Plasma	NA
GSE132257_SMC13T.A1.F_CTACACCGTCACTGGC_1	SMC13T-A1-F	GSE132257	0	T/NK	NA
GSE132257_SMC13T.A1.F_CTACACCGTTTGTTGG_1	SMC13T-A1-F	GSE132257	0	T/NK	NA
GSE132257_SMC13T.A1.F_CTACACCTCAGCCTAA_1	SMC13T-A1-F	GSE132257	4	T/NK	NA
GSE132257_SMC13T.A1.F_CTACACCTCTCGATGA_1	SMC13T-A1-F	GSE132257	3	Epithelial	Positive
GSE132257_SMC13T.A1.F_CTACATTAGACAATAC_1	SMC13T-A1-F	GSE132257	2	B/Plasma	NA
GSE132257_SMC13T.A1.F_CTACATTAGATGTAAC_1	SMC13T-A1-F	GSE132257	3	Epithelial	Positive
GSE132257_SMC13T.A1.F_CTACATTCAAGACGTG_1	SMC13T-A1-F	GSE132257	2	B/Plasma	NA
GSE132257_SMC13T.A1.F_CTACATTGTCGCGAAA_1	SMC13T-A1-F	GSE132257	8	Epithelial	Negative
GSE132257_SMC13T.A1.F_CTACATTGTGTCCTCT_1	SMC13T-A1-F	GSE132257	6	Myeloid	NA
GSE132257_SMC13T.A1.F_CTACATTGTTACGTCA_1	SMC13T-A1-F	GSE132257	4	T/NK	NA
GSE132257_SMC13T.A1.F_CTACATTTCAACACTG_1	SMC13T-A1-F	GSE132257	1	T/NK	NA
GSE132257_SMC13T.A1.F_CTACATTTCAGCTCGG_1	SMC13T-A1-F	GSE132257	7	Myeloid	NA
GSE132257_SMC13T.A1.F_CTACATTTCCCTTGTG_1	SMC13T-A1-F	GSE132257	0	T/NK	Negative
GSE132257_SMC13T.A1.F_CTACCCAAGGCTAGCA_1	SMC13T-A1-F	GSE132257	4	T/NK	NA
GSE132257_SMC13T.A1.F_CTACCCAAGGTAGCTG_1	SMC13T-A1-F	GSE132257	3	Epithelial	NA
GSE132257_SMC13T.A1.F_CTACCCACAAGCGAGT_1	SMC13T-A1-F	GSE132257	2	B/Plasma	Negative
GSE132257_SMC13T.A1.F_CTACCCACAAGGGTCA_1	SMC13T-A1-F	GSE132257	1	T/NK	NA
GSE132257_SMC13T.A1.F_CTACCCAGTTACGACT_1	SMC13T-A1-F	GSE132257	21	Myeloid	NA
GSE132257_SMC13T.A1.F_CTACCCATCATGCAAC_1	SMC13T-A1-F	GSE132257	0	T/NK	NA
GSE132257_SMC13T.A1.F_CTACCCATCCTTCAAT_1	SMC13T-A1-F	GSE132257	7	Myeloid	NA
GSE132257_SMC13T.A1.F_CTACCCATCTGCTGTC_1	SMC13T-A1-F	GSE132257	1	T/NK	Negative
GSE132257_SMC13T.A1.F_CTACGTCAGCTACCTA_1	SMC13T-A1-F	GSE132257	1	T/NK	NA
GSE132257_SMC13T.A1.F_CTACGTCTCACGAAGG_1	SMC13T-A1-F	GSE132257	1	T/NK	NA
GSE132257_SMC13T.A1.F_CTAGAGTAGTGACTCT_1	SMC13T-A1-F	GSE132257	4	T/NK	NA
GSE132257_SMC13T.A1.F_CTAGAGTAGTTACCCA_1	SMC13T-A1-F	GSE132257	7	Myeloid	NA
GSE132257_SMC13T.A1.F_CTAGAGTCATGGTTGT_1	SMC13T-A1-F	GSE132257	1	T/NK	Negative
GSE132257_SMC13T.A1.F_CTAGAGTGTGCTTCTC_1	SMC13T-A1-F	GSE132257	5	B/Plasma	NA
GSE132257_SMC13T.A1.F_CTAGAGTTCGTCCGTT_1	SMC13T-A1-F	GSE132257	4	T/NK	NA
GSE132257_SMC13T.A1.F_CTAGCCTAGATACACA_1	SMC13T-A1-F	GSE132257	2	B/Plasma	NA
GSE132257_SMC13T.A1.F_CTAGCCTAGCGAAGGG_1	SMC13T-A1-F	GSE132257	0	T/NK	NA
GSE132257_SMC13T.A1.F_CTAGCCTCACAGGAGT_1	SMC13T-A1-F	GSE132257	5	B/Plasma	Negative
GSE132257_SMC13T.A1.F_CTAGCCTCATGTAGTC_1	SMC13T-A1-F	GSE132257	0	T/NK	NA
GSE132257_SMC13T.A1.F_CTAGCCTGTCAAAGAT_1	SMC13T-A1-F	GSE132257	4	T/NK	NA
GSE132257_SMC13T.A1.F_CTAGCCTGTCTCAACA_1	SMC13T-A1-F	GSE132257	3	Epithelial	Positive
GSE132257_SMC13T.A1.F_CTAGCCTGTGCAGACA_1	SMC13T-A1-F	GSE132257	1	T/NK	NA
GSE132257_SMC13T.A1.F_CTAGCCTTCGCCATAA_1	SMC13T-A1-F	GSE132257	7	Myeloid	NA
GSE132257_SMC13T.A1.F_CTAGCCTTCGGTTAAC_1	SMC13T-A1-F	GSE132257	1	T/NK	NA
GSE132257_SMC13T.A1.F_CTAGTGAAGACAGAGA_1	SMC13T-A1-F	GSE132257	1	T/NK	NA
GSE132257_SMC13T.A1.F_CTAGTGACAATAAGCA_1	SMC13T-A1-F	GSE132257	0	T/NK	NA
GSE132257_SMC13T.A1.F_CTAGTGAGTCTCTTAT_1	SMC13T-A1-F	GSE132257	3	Epithelial	NA
GSE132257_SMC13T.A1.F_CTAGTGAGTGGCAAAC_1	SMC13T-A1-F	GSE132257	1	T/NK	Negative
GSE132257_SMC13T.A1.F_CTAGTGAGTTATCGGT_1	SMC13T-A1-F	GSE132257	0	T/NK	NA
GSE132257_SMC13T.A1.F_CTAGTGATCAAACGGG_1	SMC13T-A1-F	GSE132257	3	Epithelial	NA
GSE132257_SMC13T.A1.F_CTAGTGATCCGTTGCT_1	SMC13T-A1-F	GSE132257	6	Myeloid	NA
GSE132257_SMC13T.A1.F_CTCACACAGCAGATCG_1	SMC13T-A1-F	GSE132257	10	Epithelial	NA
GSE132257_SMC13T.A1.F_CTCACACCATGGTTGT_1	SMC13T-A1-F	GSE132257	1	T/NK	NA
GSE132257_SMC13T.A1.F_CTCACACGTAAACCTC_1	SMC13T-A1-F	GSE132257	3	Epithelial	NA
GSE132257_SMC13T.A1.F_CTCACACGTTGCCTCT_1	SMC13T-A1-F	GSE132257	1	T/NK	NA
GSE132257_SMC13T.A1.F_CTCACACGTTTCGCTC_1	SMC13T-A1-F	GSE132257	2	B/Plasma	NA
GSE132257_SMC13T.A1.F_CTCACACTCAGCACAT_1	SMC13T-A1-F	GSE132257	3	Epithelial	Positive
GSE132257_SMC13T.A1.F_CTCACACTCATGTCCC_1	SMC13T-A1-F	GSE132257	6	Myeloid	NA
GSE132257_SMC13T.A1.F_CTCACACTCCTGCAGG_1	SMC13T-A1-F	GSE132257	0	T/NK	NA
GSE132257_SMC13T.A1.F_CTCAGAAAGACCGGAT_1	SMC13T-A1-F	GSE132257	10	Epithelial	Negative
GSE132257_SMC13T.A1.F_CTCAGAAAGACTTTCG_1	SMC13T-A1-F	GSE132257	4	T/NK	NA
GSE132257_SMC13T.A1.F_CTCAGAAAGATCCGAG_1	SMC13T-A1-F	GSE132257	7	Myeloid	NA
GSE132257_SMC13T.A1.F_CTCAGAAAGCCCAATT_1	SMC13T-A1-F	GSE132257	0	T/NK	NA
GSE132257_SMC13T.A1.F_CTCAGAAAGGCTAGAC_1	SMC13T-A1-F	GSE132257	1	T/NK	NA
GSE132257_SMC13T.A1.F_CTCAGAACACATCTTT_1	SMC13T-A1-F	GSE132257	3	Epithelial	NA
GSE132257_SMC13T.A1.F_CTCAGAAGTAGCAAAT_1	SMC13T-A1-F	GSE132257	5	B/Plasma	NA
GSE132257_SMC13T.A1.F_CTCAGAAGTAGCGTCC_1	SMC13T-A1-F	GSE132257	8	Epithelial	Negative
GSE132257_SMC13T.A1.F_CTCAGAAGTCAATACC_1	SMC13T-A1-F	GSE132257	4	T/NK	NA
GSE132257_SMC13T.A1.F_CTCAGAAGTCATATCG_1	SMC13T-A1-F	GSE132257	3	Epithelial	NA
GSE132257_SMC13T.A1.F_CTCAGAAGTCATCGGC_1	SMC13T-A1-F	GSE132257	0	T/NK	NA
GSE132257_SMC13T.A1.F_CTCAGAAGTGACGCCT_1	SMC13T-A1-F	GSE132257	7	Myeloid	NA
GSE132257_SMC13T.A1.F_CTCAGAATCCAGTATG_1	SMC13T-A1-F	GSE132257	7	Myeloid	NA
GSE132257_SMC13T.A1.F_CTCAGAATCCATGCTC_1	SMC13T-A1-F	GSE132257	7	Myeloid	NA
GSE132257_SMC13T.A1.F_CTCAGAATCCTGTAGA_1	SMC13T-A1-F	GSE132257	1	T/NK	NA
GSE132257_SMC13T.A1.F_CTCATTAAGAGGTACC_1	SMC13T-A1-F	GSE132257	3	Epithelial	NA
GSE132257_SMC13T.A1.F_CTCATTAAGAGTACCG_1	SMC13T-A1-F	GSE132257	3	Epithelial	Positive
GSE132257_SMC13T.A1.F_CTCATTAGTATGAAAC_1	SMC13T-A1-F	GSE132257	17	Myeloid	Negative
GSE132257_SMC13T.A1.F_CTCATTAGTTCAGACT_1	SMC13T-A1-F	GSE132257	0	T/NK	NA
GSE132257_SMC13T.A1.F_CTCATTATCCTATGTT_1	SMC13T-A1-F	GSE132257	0	T/NK	NA
GSE132257_SMC13T.A1.F_CTCATTATCTCATTCA_1	SMC13T-A1-F	GSE132257	12	T/NK	NA
GSE132257_SMC13T.A1.F_CTCCTAGCATGTAGTC_1	SMC13T-A1-F	GSE132257	7	Myeloid	NA
GSE132257_SMC13T.A1.F_CTCCTAGTCAAGCCTA_1	SMC13T-A1-F	GSE132257	7	Myeloid	NA
GSE132257_SMC13T.A1.F_CTCCTAGTCTTGTCAT_1	SMC13T-A1-F	GSE132257	4	T/NK	NA
GSE132257_SMC13T.A1.F_CTCGAAAAGGCCATAG_1	SMC13T-A1-F	GSE132257	3	Epithelial	NA
GSE132257_SMC13T.A1.F_CTCGAAACACCAGCAC_1	SMC13T-A1-F	GSE132257	8	Epithelial	NA
GSE132257_SMC13T.A1.F_CTCGAAACATCTATGG_1	SMC13T-A1-F	GSE132257	7	Myeloid	NA
GSE132257_SMC13T.A1.F_CTCGAAAGTAGCAAAT_1	SMC13T-A1-F	GSE132257	0	T/NK	NA
GSE132257_SMC13T.A1.F_CTCGAAAGTCTAAACC_1	SMC13T-A1-F	GSE132257	4	T/NK	NA
GSE132257_SMC13T.A1.F_CTCGAAATCAGAAATG_1	SMC13T-A1-F	GSE132257	17	Myeloid	NA
GSE132257_SMC13T.A1.F_CTCGAAATCCGAACGC_1	SMC13T-A1-F	GSE132257	0	T/NK	NA
GSE132257_SMC13T.A1.F_CTCGAAATCTACCTGC_1	SMC13T-A1-F	GSE132257	0	T/NK	NA
GSE132257_SMC13T.A1.F_CTCGAGGAGAATCTCC_1	SMC13T-A1-F	GSE132257	1	T/NK	NA
GSE132257_SMC13T.A1.F_CTCGAGGAGACTAAGT_1	SMC13T-A1-F	GSE132257	4	T/NK	NA
GSE132257_SMC13T.A1.F_CTCGAGGAGATATACG_1	SMC13T-A1-F	GSE132257	7	Myeloid	NA
GSE132257_SMC13T.A1.F_CTCGAGGAGCAACGGT_1	SMC13T-A1-F	GSE132257	0	T/NK	NA
GSE132257_SMC13T.A1.F_CTCGAGGAGCGTGAGT_1	SMC13T-A1-F	GSE132257	4	T/NK	NA
GSE132257_SMC13T.A1.F_CTCGAGGAGTATGACA_1	SMC13T-A1-F	GSE132257	1	T/NK	NA
GSE132257_SMC13T.A1.F_CTCGAGGTCATCGGAT_1	SMC13T-A1-F	GSE132257	7	Myeloid	NA
GSE132257_SMC13T.A1.F_CTCGAGGTCCGTCAAA_1	SMC13T-A1-F	GSE132257	6	Myeloid	NA
GSE132257_SMC13T.A1.F_CTCGGAGAGACTTTCG_1	SMC13T-A1-F	GSE132257	7	Myeloid	NA
GSE132257_SMC13T.A1.F_CTCGGAGCACGCGAAA_1	SMC13T-A1-F	GSE132257	0	T/NK	NA
GSE132257_SMC13T.A1.F_CTCGGAGCAGGTCTCG_1	SMC13T-A1-F	GSE132257	1	T/NK	NA
GSE132257_SMC13T.A1.F_CTCGGAGGTCAAACTC_1	SMC13T-A1-F	GSE132257	7	Myeloid	NA
GSE132257_SMC13T.A1.F_CTCGGAGGTCTTGATG_1	SMC13T-A1-F	GSE132257	1	T/NK	NA
GSE132257_SMC13T.A1.F_CTCGGAGGTTAAGATG_1	SMC13T-A1-F	GSE132257	8	Epithelial	NA
GSE132257_SMC13T.A1.F_CTCGGAGTCCAGTAGT_1	SMC13T-A1-F	GSE132257	0	T/NK	NA
GSE132257_SMC13T.A1.F_CTCGGGAAGCGATAGC_1	SMC13T-A1-F	GSE132257	9	Epithelial	Positive
GSE132257_SMC13T.A1.F_CTCGGGAAGTGGGATC_1	SMC13T-A1-F	GSE132257	1	T/NK	Negative
GSE132257_SMC13T.A1.F_CTCGGGACAAAGTCAA_1	SMC13T-A1-F	GSE132257	0	T/NK	NA
GSE132257_SMC13T.A1.F_CTCGGGACAGTGGGAT_1	SMC13T-A1-F	GSE132257	1	T/NK	NA
GSE132257_SMC13T.A1.F_CTCGGGAGTACCAGTT_1	SMC13T-A1-F	GSE132257	1	T/NK	Negative
GSE132257_SMC13T.A1.F_CTCGGGAGTCGAAAGC_1	SMC13T-A1-F	GSE132257	3	Epithelial	NA
GSE132257_SMC13T.A1.F_CTCGGGAGTGACCAAG_1	SMC13T-A1-F	GSE132257	3	Epithelial	Positive
GSE132257_SMC13T.A1.F_CTCGGGAGTGCCTGTG_1	SMC13T-A1-F	GSE132257	0	T/NK	Negative
GSE132257_SMC13T.A1.F_CTCGGGATCGATCCCT_1	SMC13T-A1-F	GSE132257	7	Myeloid	Negative
GSE132257_SMC13T.A1.F_CTCGTACAGGTGATTA_1	SMC13T-A1-F	GSE132257	4	T/NK	NA
GSE132257_SMC13T.A1.F_CTCGTACAGTACGTTC_1	SMC13T-A1-F	GSE132257	5	B/Plasma	NA
GSE132257_SMC13T.A1.F_CTCGTACCAGGAACGT_1	SMC13T-A1-F	GSE132257	4	T/NK	NA
GSE132257_SMC13T.A1.F_CTCGTACGTACTTGAC_1	SMC13T-A1-F	GSE132257	0	T/NK	NA
GSE132257_SMC13T.A1.F_CTCGTACGTTAAGTAG_1	SMC13T-A1-F	GSE132257	2	B/Plasma	NA
GSE132257_SMC13T.A1.F_CTCGTACGTTGATTCG_1	SMC13T-A1-F	GSE132257	5	B/Plasma	Negative
GSE132257_SMC13T.A1.F_CTCGTACTCCTTAATC_1	SMC13T-A1-F	GSE132257	4	T/NK	NA
GSE132257_SMC13T.A1.F_CTCGTCAAGAGTGACC_1	SMC13T-A1-F	GSE132257	5	B/Plasma	NA
GSE132257_SMC13T.A1.F_CTCGTCAAGATAGCAT_1	SMC13T-A1-F	GSE132257	1	T/NK	NA
GSE132257_SMC13T.A1.F_CTCGTCAAGTCAAGCG_1	SMC13T-A1-F	GSE132257	3	Epithelial	Positive
GSE132257_SMC13T.A1.F_CTCGTCACATAGAAAC_1	SMC13T-A1-F	GSE132257	10	Epithelial	NA
GSE132257_SMC13T.A1.F_CTCGTCAGTCAGATAA_1	SMC13T-A1-F	GSE132257	3	Epithelial	NA
GSE132257_SMC13T.A1.F_CTCGTCAGTTATGTGC_1	SMC13T-A1-F	GSE132257	10	Epithelial	NA
GSE132257_SMC13T.A1.F_CTCGTCATCTCTGTCG_1	SMC13T-A1-F	GSE132257	1	T/NK	Negative
GSE132257_SMC13T.A1.F_CTCTAATAGATCCCAT_1	SMC13T-A1-F	GSE132257	1	T/NK	NA
GSE132257_SMC13T.A1.F_CTCTAATAGTCGCCGT_1	SMC13T-A1-F	GSE132257	1	T/NK	NA
GSE132257_SMC13T.A1.F_CTCTAATAGTGAACAT_1	SMC13T-A1-F	GSE132257	9	Epithelial	NA
GSE132257_SMC13T.A1.F_CTCTAATCAAGTTCTG_1	SMC13T-A1-F	GSE132257	3	Epithelial	Positive
GSE132257_SMC13T.A1.F_CTCTAATCACAGATTC_1	SMC13T-A1-F	GSE132257	5	B/Plasma	NA
GSE132257_SMC13T.A1.F_CTCTAATCACGGACAA_1	SMC13T-A1-F	GSE132257	4	T/NK	Negative
GSE132257_SMC13T.A1.F_CTCTAATGTGGCGAAT_1	SMC13T-A1-F	GSE132257	2	B/Plasma	NA
GSE132257_SMC13T.A1.F_CTCTAATTCCAGAAGG_1	SMC13T-A1-F	GSE132257	3	Epithelial	Positive
GSE132257_SMC13T.A1.F_CTCTAATTCTAACCGA_1	SMC13T-A1-F	GSE132257	1	T/NK	NA
GSE132257_SMC13T.A1.F_CTCTACGAGCGATAGC_1	SMC13T-A1-F	GSE132257	7	Myeloid	NA
GSE132257_SMC13T.A1.F_CTCTACGAGTACCGGA_1	SMC13T-A1-F	GSE132257	1	T/NK	NA
GSE132257_SMC13T.A1.F_CTCTACGAGTGAAGAG_1	SMC13T-A1-F	GSE132257	1	T/NK	Negative
GSE132257_SMC13T.A1.F_CTCTACGCATCTGGTA_1	SMC13T-A1-F	GSE132257	3	Epithelial	Positive
GSE132257_SMC13T.A1.F_CTCTACGGTGAGTGAC_1	SMC13T-A1-F	GSE132257	4	T/NK	NA
GSE132257_SMC13T.A1.F_CTCTACGGTTATGTGC_1	SMC13T-A1-F	GSE132257	1	T/NK	NA
GSE132257_SMC13T.A1.F_CTCTACGTCTACTTAC_1	SMC13T-A1-F	GSE132257	7	Myeloid	NA
GSE132257_SMC13T.A1.F_CTCTGGTAGAAGCCCA_1	SMC13T-A1-F	GSE132257	8	Epithelial	Negative
GSE132257_SMC13T.A1.F_CTCTGGTCACCATGTA_1	SMC13T-A1-F	GSE132257	3	Epithelial	NA
GSE132257_SMC13T.A1.F_CTCTGGTCAGCGTTCG_1	SMC13T-A1-F	GSE132257	6	Myeloid	NA
GSE132257_SMC13T.A1.F_CTCTGGTGTAAGGATT_1	SMC13T-A1-F	GSE132257	3	Epithelial	NA
GSE132257_SMC13T.A1.F_CTCTGGTGTGCATCTA_1	SMC13T-A1-F	GSE132257	3	Epithelial	NA
GSE132257_SMC13T.A1.F_CTGAAACAGGTGACCA_1	SMC13T-A1-F	GSE132257	3	Epithelial	NA
GSE132257_SMC13T.A1.F_CTGAAACCAAATTGCC_1	SMC13T-A1-F	GSE132257	5	B/Plasma	NA
GSE132257_SMC13T.A1.F_CTGAAACCATGGTCAT_1	SMC13T-A1-F	GSE132257	12	T/NK	NA
GSE132257_SMC13T.A1.F_CTGAAACGTTATCACG_1	SMC13T-A1-F	GSE132257	3	Epithelial	NA
GSE132257_SMC13T.A1.F_CTGAAACGTTCGGCAC_1	SMC13T-A1-F	GSE132257	3	Epithelial	Positive
GSE132257_SMC13T.A1.F_CTGAAACTCGCAGGCT_1	SMC13T-A1-F	GSE132257	1	T/NK	NA
GSE132257_SMC13T.A1.F_CTGAAGTCACAAGCCC_1	SMC13T-A1-F	GSE132257	3	Epithelial	Positive
GSE132257_SMC13T.A1.F_CTGAAGTCACCGAATT_1	SMC13T-A1-F	GSE132257	4	T/NK	NA
GSE132257_SMC13T.A1.F_CTGAAGTCATAGACTC_1	SMC13T-A1-F	GSE132257	8	Epithelial	NA
GSE132257_SMC13T.A1.F_CTGAAGTTCAACTCTT_1	SMC13T-A1-F	GSE132257	0	T/NK	NA
GSE132257_SMC13T.A1.F_CTGATAGAGAGGGCTT_1	SMC13T-A1-F	GSE132257	5	B/Plasma	NA
GSE132257_SMC13T.A1.F_CTGATAGCACTGTCGG_1	SMC13T-A1-F	GSE132257	0	T/NK	NA
GSE132257_SMC13T.A1.F_CTGATAGGTCACCCAG_1	SMC13T-A1-F	GSE132257	3	Epithelial	NA
GSE132257_SMC13T.A1.F_CTGATAGGTGTAACGG_1	SMC13T-A1-F	GSE132257	4	T/NK	NA
GSE132257_SMC13T.A1.F_CTGATAGTCATACGGT_1	SMC13T-A1-F	GSE132257	7	Myeloid	NA
GSE132257_SMC13T.A1.F_CTGATAGTCATGTCCC_1	SMC13T-A1-F	GSE132257	3	Epithelial	NA
GSE132257_SMC13T.A1.F_CTGATCCAGGGCTTCC_1	SMC13T-A1-F	GSE132257	3	Epithelial	Positive
GSE132257_SMC13T.A1.F_CTGATCCCACTTCTGC_1	SMC13T-A1-F	GSE132257	5	B/Plasma	Negative
GSE132257_SMC13T.A1.F_CTGATCCCATACAGCT_1	SMC13T-A1-F	GSE132257	12	T/NK	NA
GSE132257_SMC13T.A1.F_CTGATCCTCATGTAGC_1	SMC13T-A1-F	GSE132257	4	T/NK	NA
GSE132257_SMC13T.A1.F_CTGCCTAAGATCGATA_1	SMC13T-A1-F	GSE132257	3	Epithelial	NA
GSE132257_SMC13T.A1.F_CTGCCTAGTATAGGTA_1	SMC13T-A1-F	GSE132257	9	Epithelial	NA
GSE132257_SMC13T.A1.F_CTGCCTAGTGTAACGG_1	SMC13T-A1-F	GSE132257	3	Epithelial	Positive
GSE132257_SMC13T.A1.F_CTGCCTAGTTCCTCCA_1	SMC13T-A1-F	GSE132257	0	T/NK	NA
GSE132257_SMC13T.A1.F_CTGCCTATCGAGCCCA_1	SMC13T-A1-F	GSE132257	1	T/NK	Negative
GSE132257_SMC13T.A1.F_CTGCGGAAGCTGAACG_1	SMC13T-A1-F	GSE132257	8	Epithelial	Negative
GSE132257_SMC13T.A1.F_CTGCGGAAGCTGCCCA_1	SMC13T-A1-F	GSE132257	3	Epithelial	Positive
GSE132257_SMC13T.A1.F_CTGCGGAAGGTGTGGT_1	SMC13T-A1-F	GSE132257	1	T/NK	Negative
GSE132257_SMC13T.A1.F_CTGCGGACACCTCGTT_1	SMC13T-A1-F	GSE132257	6	Myeloid	NA
GSE132257_SMC13T.A1.F_CTGCGGACAGGTGGAT_1	SMC13T-A1-F	GSE132257	26	B/Plasma	Negative
GSE132257_SMC13T.A1.F_CTGCGGACATGAGCGA_1	SMC13T-A1-F	GSE132257	5	B/Plasma	NA
GSE132257_SMC13T.A1.F_CTGCGGAGTCTAACGT_1	SMC13T-A1-F	GSE132257	5	B/Plasma	NA
GSE132257_SMC13T.A1.F_CTGCGGAGTGCTAGCC_1	SMC13T-A1-F	GSE132257	4	T/NK	NA
GSE132257_SMC13T.A1.F_CTGCGGATCGTCTGCT_1	SMC13T-A1-F	GSE132257	9	Epithelial	NA
GSE132257_SMC13T.A1.F_CTGCGGATCTCAAGTG_1	SMC13T-A1-F	GSE132257	1	T/NK	NA
GSE132257_SMC13T.A1.F_CTGCTGTCAAGCCGTC_1	SMC13T-A1-F	GSE132257	21	Myeloid	NA
GSE132257_SMC13T.A1.F_CTGCTGTCAATGTAAG_1	SMC13T-A1-F	GSE132257	5	B/Plasma	Negative
GSE132257_SMC13T.A1.F_CTGCTGTCACGGCCAT_1	SMC13T-A1-F	GSE132257	1	T/NK	NA
GSE132257_SMC13T.A1.F_CTGCTGTGTAAAGTCA_1	SMC13T-A1-F	GSE132257	0	T/NK	NA
GSE132257_SMC13T.A1.F_CTGCTGTGTATAGTAG_1	SMC13T-A1-F	GSE132257	2	B/Plasma	Negative
GSE132257_SMC13T.A1.F_CTGCTGTGTTCTCATT_1	SMC13T-A1-F	GSE132257	0	T/NK	NA
GSE132257_SMC13T.A1.F_CTGCTGTTCAACGGCC_1	SMC13T-A1-F	GSE132257	1	T/NK	Negative
GSE132257_SMC13T.A1.F_CTGCTGTTCCCAACGG_1	SMC13T-A1-F	GSE132257	3	Epithelial	Positive
GSE132257_SMC13T.A1.F_CTGGTCTAGTTAACGA_1	SMC13T-A1-F	GSE132257	3	Epithelial	NA
GSE132257_SMC13T.A1.F_CTGGTCTCAGATCGGA_1	SMC13T-A1-F	GSE132257	3	Epithelial	NA
GSE132257_SMC13T.A1.F_CTGGTCTCAGGTGGAT_1	SMC13T-A1-F	GSE132257	4	T/NK	NA
GSE132257_SMC13T.A1.F_CTGGTCTCAGTAAGCG_1	SMC13T-A1-F	GSE132257	7	Myeloid	NA
GSE132257_SMC13T.A1.F_CTGGTCTCATGGATGG_1	SMC13T-A1-F	GSE132257	1	T/NK	Negative
GSE132257_SMC13T.A1.F_CTGGTCTGTTCAACCA_1	SMC13T-A1-F	GSE132257	5	B/Plasma	NA
GSE132257_SMC13T.A1.F_CTGTGCTAGATCCGAG_1	SMC13T-A1-F	GSE132257	17	Myeloid	NA
GSE132257_SMC13T.A1.F_CTGTGCTAGTAAGTAC_1	SMC13T-A1-F	GSE132257	3	Epithelial	Positive
GSE132257_SMC13T.A1.F_CTGTGCTCAGGGATTG_1	SMC13T-A1-F	GSE132257	26	B/Plasma	Negative
GSE132257_SMC13T.A1.F_CTGTGCTGTTGAGGTG_1	SMC13T-A1-F	GSE132257	1	T/NK	NA
GSE132257_SMC13T.A1.F_CTGTTTAAGGTACTCT_1	SMC13T-A1-F	GSE132257	3	Epithelial	NA
GSE132257_SMC13T.A1.F_CTGTTTAGTAAGTGTA_1	SMC13T-A1-F	GSE132257	4	T/NK	NA
GSE132257_SMC13T.A1.F_CTGTTTAGTATCACCA_1	SMC13T-A1-F	GSE132257	1	T/NK	NA
GSE132257_SMC13T.A1.F_CTGTTTATCCGAATGT_1	SMC13T-A1-F	GSE132257	12	T/NK	NA
GSE132257_SMC13T.A1.F_CTGTTTATCGTTTATC_1	SMC13T-A1-F	GSE132257	1	T/NK	NA
GSE132257_SMC13T.A1.F_CTTAACTAGAGGGCTT_1	SMC13T-A1-F	GSE132257	7	Myeloid	NA
GSE132257_SMC13T.A1.F_CTTAACTAGATCCGAG_1	SMC13T-A1-F	GSE132257	3	Epithelial	NA
GSE132257_SMC13T.A1.F_CTTAACTAGCCATCGC_1	SMC13T-A1-F	GSE132257	12	T/NK	NA
GSE132257_SMC13T.A1.F_CTTAACTAGGTGATTA_1	SMC13T-A1-F	GSE132257	1	T/NK	NA
GSE132257_SMC13T.A1.F_CTTAACTCAAGCGATG_1	SMC13T-A1-F	GSE132257	0	T/NK	NA
GSE132257_SMC13T.A1.F_CTTAACTCAGGTTTCA_1	SMC13T-A1-F	GSE132257	12	T/NK	NA
GSE132257_SMC13T.A1.F_CTTACCGAGGCTAGGT_1	SMC13T-A1-F	GSE132257	3	Epithelial	NA
GSE132257_SMC13T.A1.F_CTTACCGCACCGCTAG_1	SMC13T-A1-F	GSE132257	1	T/NK	NA
GSE132257_SMC13T.A1.F_CTTACCGCAGCCTTGG_1	SMC13T-A1-F	GSE132257	4	T/NK	NA
GSE132257_SMC13T.A1.F_CTTACCGCAGTTCATG_1	SMC13T-A1-F	GSE132257	7	Myeloid	NA
GSE132257_SMC13T.A1.F_CTTACCGTCAGCCTAA_1	SMC13T-A1-F	GSE132257	4	T/NK	NA
GSE132257_SMC13T.A1.F_CTTACCGTCCCATTTA_1	SMC13T-A1-F	GSE132257	4	T/NK	NA
GSE132257_SMC13T.A1.F_CTTAGGAAGACGCAAC_1	SMC13T-A1-F	GSE132257	3	Epithelial	NA
GSE132257_SMC13T.A1.F_CTTAGGAGTCGCATAT_1	SMC13T-A1-F	GSE132257	1	T/NK	NA
GSE132257_SMC13T.A1.F_CTTAGGATCATGTCTT_1	SMC13T-A1-F	GSE132257	2	B/Plasma	Negative
GSE132257_SMC13T.A1.F_CTTAGGATCGTCCGTT_1	SMC13T-A1-F	GSE132257	2	B/Plasma	Negative
GSE132257_SMC13T.A1.F_CTTCTCTAGTAATCCC_1	SMC13T-A1-F	GSE132257	0	T/NK	NA
GSE132257_SMC13T.A1.F_CTTCTCTCACGGATAG_1	SMC13T-A1-F	GSE132257	3	Epithelial	NA
GSE132257_SMC13T.A1.F_CTTCTCTCATCTCGCT_1	SMC13T-A1-F	GSE132257	1	T/NK	NA
GSE132257_SMC13T.A1.F_CTTCTCTTCAATACCG_1	SMC13T-A1-F	GSE132257	0	T/NK	NA
GSE132257_SMC13T.A1.F_CTTCTCTTCCAAACTG_1	SMC13T-A1-F	GSE132257	6	Myeloid	NA
GSE132257_SMC13T.A1.F_CTTCTCTTCCGCGGTA_1	SMC13T-A1-F	GSE132257	0	T/NK	NA
GSE132257_SMC13T.A1.F_CTTCTCTTCTGTCAAG_1	SMC13T-A1-F	GSE132257	1	T/NK	NA
GSE132257_SMC13T.A1.F_CTTGGCTCAAGCGAGT_1	SMC13T-A1-F	GSE132257	0	T/NK	Negative
GSE132257_SMC13T.A1.F_CTTGGCTCAGGACGTA_1	SMC13T-A1-F	GSE132257	3	Epithelial	NA
GSE132257_SMC13T.A1.F_CTTGGCTGTGTAAGTA_1	SMC13T-A1-F	GSE132257	3	Epithelial	NA
GSE132257_SMC13T.A1.F_CTTGGCTGTTGCGCAC_1	SMC13T-A1-F	GSE132257	8	Epithelial	NA
GSE132257_SMC13T.A1.F_CTTTGCGTCCACGACG_1	SMC13T-A1-F	GSE132257	0	T/NK	NA
GSE132257_SMC13T.A1.F_CTTTGCGTCTGCCCTA_1	SMC13T-A1-F	GSE132257	1	T/NK	Negative
GSE132257_SMC13T.A1.F_GAAACTCAGTATCTCG_1	SMC13T-A1-F	GSE132257	0	T/NK	NA
GSE132257_SMC13T.A1.F_GAAACTCCAAACCCAT_1	SMC13T-A1-F	GSE132257	10	Epithelial	NA
GSE132257_SMC13T.A1.F_GAAACTCCAAAGCGGT_1	SMC13T-A1-F	GSE132257	9	Epithelial	NA
GSE132257_SMC13T.A1.F_GAAACTCCAAGGCTCC_1	SMC13T-A1-F	GSE132257	16	Epithelial	NA
GSE132257_SMC13T.A1.F_GAAACTCCAATGGATA_1	SMC13T-A1-F	GSE132257	8	Epithelial	Negative
GSE132257_SMC13T.A1.F_GAAACTCCACGGTAGA_1	SMC13T-A1-F	GSE132257	4	T/NK	NA
GSE132257_SMC13T.A1.F_GAAACTCCATATGGTC_1	SMC13T-A1-F	GSE132257	3	Epithelial	Positive
GSE132257_SMC13T.A1.F_GAAACTCGTCTGCCAG_1	SMC13T-A1-F	GSE132257	3	Epithelial	NA
GSE132257_SMC13T.A1.F_GAAACTCGTGGCTCCA_1	SMC13T-A1-F	GSE132257	3	Epithelial	NA
GSE132257_SMC13T.A1.F_GAAACTCTCCGATATG_1	SMC13T-A1-F	GSE132257	3	Epithelial	NA
GSE132257_SMC13T.A1.F_GAAATGACACATTCGA_1	SMC13T-A1-F	GSE132257	5	B/Plasma	NA
GSE132257_SMC13T.A1.F_GAAATGACATTCTTAC_1	SMC13T-A1-F	GSE132257	13	Endothelial	NA
GSE132257_SMC13T.A1.F_GAAATGAGTAGGACAC_1	SMC13T-A1-F	GSE132257	6	Myeloid	NA
GSE132257_SMC13T.A1.F_GAAATGAGTCAGAATA_1	SMC13T-A1-F	GSE132257	4	T/NK	NA
GSE132257_SMC13T.A1.F_GAAATGATCAACACGT_1	SMC13T-A1-F	GSE132257	7	Myeloid	NA
GSE132257_SMC13T.A1.F_GAAATGATCCACGTTC_1	SMC13T-A1-F	GSE132257	1	T/NK	NA
GSE132257_SMC13T.A1.F_GAAATGATCCAGAGGA_1	SMC13T-A1-F	GSE132257	1	T/NK	NA
GSE132257_SMC13T.A1.F_GAAATGATCCGCAAGC_1	SMC13T-A1-F	GSE132257	7	Myeloid	NA
GSE132257_SMC13T.A1.F_GAAATGATCTGCTGCT_1	SMC13T-A1-F	GSE132257	5	B/Plasma	Negative
GSE132257_SMC13T.A1.F_GAACATCGTTACCAGT_1	SMC13T-A1-F	GSE132257	3	Epithelial	NA
GSE132257_SMC13T.A1.F_GAACATCGTTCGGCAC_1	SMC13T-A1-F	GSE132257	2	B/Plasma	NA
GSE132257_SMC13T.A1.F_GAACATCTCGTCGTTC_1	SMC13T-A1-F	GSE132257	9	Epithelial	NA
GSE132257_SMC13T.A1.F_GAACATCTCTCGCTTG_1	SMC13T-A1-F	GSE132257	3	Epithelial	NA
GSE132257_SMC13T.A1.F_GAACCTAAGTGACTCT_1	SMC13T-A1-F	GSE132257	1	T/NK	NA
GSE132257_SMC13T.A1.F_GAACCTACATGAGCGA_1	SMC13T-A1-F	GSE132257	5	B/Plasma	NA
GSE132257_SMC13T.A1.F_GAACCTAGTTAAAGAC_1	SMC13T-A1-F	GSE132257	1	T/NK	NA
GSE132257_SMC13T.A1.F_GAACCTATCAATACCG_1	SMC13T-A1-F	GSE132257	2	B/Plasma	NA
GSE132257_SMC13T.A1.F_GAACCTATCATAACCG_1	SMC13T-A1-F	GSE132257	0	T/NK	NA
GSE132257_SMC13T.A1.F_GAACCTATCCTAAGTG_1	SMC13T-A1-F	GSE132257	7	Myeloid	NA
GSE132257_SMC13T.A1.F_GAACGGAAGCTAGGCA_1	SMC13T-A1-F	GSE132257	7	Myeloid	NA
GSE132257_SMC13T.A1.F_GAACGGAGTATTCGTG_1	SMC13T-A1-F	GSE132257	4	T/NK	NA
GSE132257_SMC13T.A1.F_GAACGGATCCAAAGTC_1	SMC13T-A1-F	GSE132257	2	B/Plasma	NA
GSE132257_SMC13T.A1.F_GAACGGATCTCAAACG_1	SMC13T-A1-F	GSE132257	5	B/Plasma	Negative
GSE132257_SMC13T.A1.F_GAAGCAGAGACTTGAA_1	SMC13T-A1-F	GSE132257	1	T/NK	NA
GSE132257_SMC13T.A1.F_GAAGCAGAGGTGATAT_1	SMC13T-A1-F	GSE132257	4	T/NK	Negative
GSE132257_SMC13T.A1.F_GAAGCAGAGTGTTGAA_1	SMC13T-A1-F	GSE132257	7	Myeloid	NA
GSE132257_SMC13T.A1.F_GAAGCAGTCGAACTGT_1	SMC13T-A1-F	GSE132257	5	B/Plasma	NA
GSE132257_SMC13T.A1.F_GAATAAGAGAAAGTGG_1	SMC13T-A1-F	GSE132257	2	B/Plasma	NA
GSE132257_SMC13T.A1.F_GAATAAGAGTACCGGA_1	SMC13T-A1-F	GSE132257	5	B/Plasma	NA
GSE132257_SMC13T.A1.F_GAATAAGAGTGAACAT_1	SMC13T-A1-F	GSE132257	5	B/Plasma	NA
GSE132257_SMC13T.A1.F_GAATAAGCACTCAGGC_1	SMC13T-A1-F	GSE132257	4	T/NK	NA
GSE132257_SMC13T.A1.F_GAATAAGGTCAGAGGT_1	SMC13T-A1-F	GSE132257	2	B/Plasma	NA
GSE132257_SMC13T.A1.F_GAATAAGGTCTCTTTA_1	SMC13T-A1-F	GSE132257	1	T/NK	NA
GSE132257_SMC13T.A1.F_GAATAAGGTGCCTTGG_1	SMC13T-A1-F	GSE132257	2	B/Plasma	Negative
GSE132257_SMC13T.A1.F_GAATAAGGTTGGTTTG_1	SMC13T-A1-F	GSE132257	1	T/NK	NA
GSE132257_SMC13T.A1.F_GAATGAAAGCGCCTTG_1	SMC13T-A1-F	GSE132257	7	Myeloid	NA
GSE132257_SMC13T.A1.F_GAATGAACAATCAGAA_1	SMC13T-A1-F	GSE132257	4	T/NK	NA
GSE132257_SMC13T.A1.F_GAATGAACACGCTTTC_1	SMC13T-A1-F	GSE132257	3	Epithelial	NA
GSE132257_SMC13T.A1.F_GAATGAAGTCACACGC_1	SMC13T-A1-F	GSE132257	1	T/NK	NA
GSE132257_SMC13T.A1.F_GAATGAAGTCCAACTA_1	SMC13T-A1-F	GSE132257	3	Epithelial	NA
GSE132257_SMC13T.A1.F_GAATGAAGTGACCAAG_1	SMC13T-A1-F	GSE132257	7	Myeloid	NA
GSE132257_SMC13T.A1.F_GAATGAAGTGTAACGG_1	SMC13T-A1-F	GSE132257	1	T/NK	NA
GSE132257_SMC13T.A1.F_GAATGAATCGGTGTTA_1	SMC13T-A1-F	GSE132257	17	Myeloid	NA
GSE132257_SMC13T.A1.F_GACACGCAGCGTAGTG_1	SMC13T-A1-F	GSE132257	4	T/NK	NA
GSE132257_SMC13T.A1.F_GACACGCAGGAGTAGA_1	SMC13T-A1-F	GSE132257	3	Epithelial	NA
GSE132257_SMC13T.A1.F_GACACGCAGTGCCATT_1	SMC13T-A1-F	GSE132257	3	Epithelial	NA
GSE132257_SMC13T.A1.F_GACACGCCAGAGTGTG_1	SMC13T-A1-F	GSE132257	7	Myeloid	NA
GSE132257_SMC13T.A1.F_GACACGCCAGTACACT_1	SMC13T-A1-F	GSE132257	4	T/NK	Negative
GSE132257_SMC13T.A1.F_GACACGCCATCCGGGT_1	SMC13T-A1-F	GSE132257	3	Epithelial	NA
GSE132257_SMC13T.A1.F_GACACGCGTAGTACCT_1	SMC13T-A1-F	GSE132257	4	T/NK	NA
GSE132257_SMC13T.A1.F_GACACGCGTATCGCAT_1	SMC13T-A1-F	GSE132257	2	B/Plasma	NA
GSE132257_SMC13T.A1.F_GACACGCTCACTCCTG_1	SMC13T-A1-F	GSE132257	1	T/NK	NA
GSE132257_SMC13T.A1.F_GACAGAGAGCCCAGCT_1	SMC13T-A1-F	GSE132257	3	Epithelial	NA
GSE132257_SMC13T.A1.F_GACAGAGCAATACGCT_1	SMC13T-A1-F	GSE132257	4	T/NK	NA
GSE132257_SMC13T.A1.F_GACAGAGCACTTAAGC_1	SMC13T-A1-F	GSE132257	2	B/Plasma	NA
GSE132257_SMC13T.A1.F_GACAGAGTCACCGGGT_1	SMC13T-A1-F	GSE132257	1	T/NK	NA
GSE132257_SMC13T.A1.F_GACCAATCAACTGCGC_1	SMC13T-A1-F	GSE132257	4	T/NK	Negative
GSE132257_SMC13T.A1.F_GACCTGGAGGTTCCTA_1	SMC13T-A1-F	GSE132257	7	Myeloid	Negative
GSE132257_SMC13T.A1.F_GACCTGGAGTGTGGCA_1	SMC13T-A1-F	GSE132257	5	B/Plasma	Negative
GSE132257_SMC13T.A1.F_GACCTGGGTCTAGAGG_1	SMC13T-A1-F	GSE132257	0	T/NK	NA
GSE132257_SMC13T.A1.F_GACCTGGGTGAGGGTT_1	SMC13T-A1-F	GSE132257	5	B/Plasma	Negative
GSE132257_SMC13T.A1.F_GACCTGGTCTAACTCT_1	SMC13T-A1-F	GSE132257	0	T/NK	NA
GSE132257_SMC13T.A1.F_GACGCGTCACGTAAGG_1	SMC13T-A1-F	GSE132257	8	Epithelial	Negative
GSE132257_SMC13T.A1.F_GACGCGTCAGCTCCGA_1	SMC13T-A1-F	GSE132257	8	Epithelial	NA
GSE132257_SMC13T.A1.F_GACGCGTGTCGTGGCT_1	SMC13T-A1-F	GSE132257	12	T/NK	NA
GSE132257_SMC13T.A1.F_GACGGCTAGCAAATCA_1	SMC13T-A1-F	GSE132257	8	Epithelial	Negative
GSE132257_SMC13T.A1.F_GACGGCTAGGCATGTG_1	SMC13T-A1-F	GSE132257	0	T/NK	NA
GSE132257_SMC13T.A1.F_GACGGCTAGGTAAACT_1	SMC13T-A1-F	GSE132257	1	T/NK	NA
GSE132257_SMC13T.A1.F_GACGGCTAGTCAATAG_1	SMC13T-A1-F	GSE132257	0	T/NK	NA
GSE132257_SMC13T.A1.F_GACGGCTCAACACCCG_1	SMC13T-A1-F	GSE132257	3	Epithelial	NA
GSE132257_SMC13T.A1.F_GACGGCTCACACATGT_1	SMC13T-A1-F	GSE132257	3	Epithelial	NA
GSE132257_SMC13T.A1.F_GACGGCTCACCACCAG_1	SMC13T-A1-F	GSE132257	0	T/NK	NA
GSE132257_SMC13T.A1.F_GACGGCTCATTGCGGC_1	SMC13T-A1-F	GSE132257	8	Epithelial	NA
GSE132257_SMC13T.A1.F_GACGGCTGTTACTGAC_1	SMC13T-A1-F	GSE132257	4	T/NK	NA
GSE132257_SMC13T.A1.F_GACGGCTTCGGCTACG_1	SMC13T-A1-F	GSE132257	5	B/Plasma	Negative
GSE132257_SMC13T.A1.F_GACGTGCAGGAGCGTT_1	SMC13T-A1-F	GSE132257	0	T/NK	NA
GSE132257_SMC13T.A1.F_GACGTGCCAAGGCTCC_1	SMC13T-A1-F	GSE132257	3	Epithelial	Positive
GSE132257_SMC13T.A1.F_GACGTGCCAATAGAGT_1	SMC13T-A1-F	GSE132257	1	T/NK	NA
GSE132257_SMC13T.A1.F_GACGTGCTCCCACTTG_1	SMC13T-A1-F	GSE132257	0	T/NK	NA
GSE132257_SMC13T.A1.F_GACGTTAAGAATGTTG_1	SMC13T-A1-F	GSE132257	4	T/NK	NA
GSE132257_SMC13T.A1.F_GACGTTAAGTCCTCCT_1	SMC13T-A1-F	GSE132257	4	T/NK	NA
GSE132257_SMC13T.A1.F_GACGTTAAGTGATCGG_1	SMC13T-A1-F	GSE132257	4	T/NK	NA
GSE132257_SMC13T.A1.F_GACGTTACAATAGCAA_1	SMC13T-A1-F	GSE132257	3	Epithelial	NA
GSE132257_SMC13T.A1.F_GACGTTAGTAACGCGA_1	SMC13T-A1-F	GSE132257	20	T/NK	Negative
GSE132257_SMC13T.A1.F_GACGTTAGTACCGCTG_1	SMC13T-A1-F	GSE132257	6	Myeloid	NA
GSE132257_SMC13T.A1.F_GACGTTAGTATTCGTG_1	SMC13T-A1-F	GSE132257	8	Epithelial	Negative
GSE132257_SMC13T.A1.F_GACGTTAGTTCTGGTA_1	SMC13T-A1-F	GSE132257	8	Epithelial	NA
GSE132257_SMC13T.A1.F_GACTAACAGAATAGGG_1	SMC13T-A1-F	GSE132257	3	Epithelial	Positive
GSE132257_SMC13T.A1.F_GACTAACCACGGTAGA_1	SMC13T-A1-F	GSE132257	1	T/NK	Negative
GSE132257_SMC13T.A1.F_GACTAACTCCGAAGAG_1	SMC13T-A1-F	GSE132257	7	Myeloid	NA
GSE132257_SMC13T.A1.F_GACTACACAAATCCGT_1	SMC13T-A1-F	GSE132257	0	T/NK	NA
GSE132257_SMC13T.A1.F_GACTACAGTAGAGTGC_1	SMC13T-A1-F	GSE132257	14	T/NK	NA
GSE132257_SMC13T.A1.F_GACTGCGAGTACCGGA_1	SMC13T-A1-F	GSE132257	8	Epithelial	NA
GSE132257_SMC13T.A1.F_GACTGCGCAAGCCGCT_1	SMC13T-A1-F	GSE132257	0	T/NK	NA
GSE132257_SMC13T.A1.F_GACTGCGCACAAGACG_1	SMC13T-A1-F	GSE132257	9	Epithelial	NA
GSE132257_SMC13T.A1.F_GACTGCGTCCTATTCA_1	SMC13T-A1-F	GSE132257	7	Myeloid	NA
GSE132257_SMC13T.A1.F_GACTGCGTCTTTCCTC_1	SMC13T-A1-F	GSE132257	5	B/Plasma	NA
GSE132257_SMC13T.A1.F_GAGCAGAAGAATTGTG_1	SMC13T-A1-F	GSE132257	13	Endothelial	NA
GSE132257_SMC13T.A1.F_GAGCAGAAGCGTGAAC_1	SMC13T-A1-F	GSE132257	0	T/NK	NA
GSE132257_SMC13T.A1.F_GAGCAGACATCGATGT_1	SMC13T-A1-F	GSE132257	0	T/NK	NA
GSE132257_SMC13T.A1.F_GAGCAGAGTCCCTACT_1	SMC13T-A1-F	GSE132257	1	T/NK	NA
GSE132257_SMC13T.A1.F_GAGCAGATCTATCGCC_1	SMC13T-A1-F	GSE132257	9	Epithelial	NA
GSE132257_SMC13T.A1.F_GAGCAGATCTGGTTCC_1	SMC13T-A1-F	GSE132257	0	T/NK	NA
GSE132257_SMC13T.A1.F_GAGGTGACACTCTGTC_1	SMC13T-A1-F	GSE132257	7	Myeloid	NA
GSE132257_SMC13T.A1.F_GAGGTGACAGATGGGT_1	SMC13T-A1-F	GSE132257	3	Epithelial	NA
GSE132257_SMC13T.A1.F_GAGGTGAGTCGGCTCA_1	SMC13T-A1-F	GSE132257	2	B/Plasma	Negative
GSE132257_SMC13T.A1.F_GAGGTGATCGATAGAA_1	SMC13T-A1-F	GSE132257	3	Epithelial	Positive
GSE132257_SMC13T.A1.F_GAGTCCGAGATATACG_1	SMC13T-A1-F	GSE132257	0	T/NK	NA
GSE132257_SMC13T.A1.F_GAGTCCGAGGAATGGA_1	SMC13T-A1-F	GSE132257	0	T/NK	NA
GSE132257_SMC13T.A1.F_GAGTCCGCACAGCGTC_1	SMC13T-A1-F	GSE132257	3	Epithelial	NA
GSE132257_SMC13T.A1.F_GAGTCCGGTCACTTCC_1	SMC13T-A1-F	GSE132257	10	Epithelial	NA
GSE132257_SMC13T.A1.F_GATCAGTAGGATGGAA_1	SMC13T-A1-F	GSE132257	1	T/NK	NA
GSE132257_SMC13T.A1.F_GATCAGTCAAGTAGTA_1	SMC13T-A1-F	GSE132257	4	T/NK	NA
GSE132257_SMC13T.A1.F_GATCAGTCAATAACGA_1	SMC13T-A1-F	GSE132257	14	T/NK	NA
GSE132257_SMC13T.A1.F_GATCAGTGTATATGAG_1	SMC13T-A1-F	GSE132257	8	Epithelial	NA
GSE132257_SMC13T.A1.F_GATCAGTGTCTCTCTG_1	SMC13T-A1-F	GSE132257	21	Myeloid	NA
GSE132257_SMC13T.A1.F_GATCAGTGTTGATTCG_1	SMC13T-A1-F	GSE132257	4	T/NK	Negative
GSE132257_SMC13T.A1.F_GATCGATAGCTAGTCT_1	SMC13T-A1-F	GSE132257	1	T/NK	NA
GSE132257_SMC13T.A1.F_GATCGATCACGGTTTA_1	SMC13T-A1-F	GSE132257	14	T/NK	NA
GSE132257_SMC13T.A1.F_GATCGATGTCGGCTCA_1	SMC13T-A1-F	GSE132257	1	T/NK	NA
GSE132257_SMC13T.A1.F_GATCGATTCACGCATA_1	SMC13T-A1-F	GSE132257	3	Epithelial	Positive
GSE132257_SMC13T.A1.F_GATCGCGGTTCGTGAT_1	SMC13T-A1-F	GSE132257	1	T/NK	NA
GSE132257_SMC13T.A1.F_GATCGCGGTTGGTAAA_1	SMC13T-A1-F	GSE132257	7	Myeloid	NA
GSE132257_SMC13T.A1.F_GATCGCGGTTTGACAC_1	SMC13T-A1-F	GSE132257	2	B/Plasma	NA
GSE132257_SMC13T.A1.F_GATCGCGTCCATGCTC_1	SMC13T-A1-F	GSE132257	13	Endothelial	NA
GSE132257_SMC13T.A1.F_GATCGTAAGATAGTCA_1	SMC13T-A1-F	GSE132257	3	Epithelial	NA
GSE132257_SMC13T.A1.F_GATCGTAAGCGACGTA_1	SMC13T-A1-F	GSE132257	8	Epithelial	NA
GSE132257_SMC13T.A1.F_GATCGTACAACTGGCC_1	SMC13T-A1-F	GSE132257	3	Epithelial	NA
GSE132257_SMC13T.A1.F_GATCGTACAGTAACGG_1	SMC13T-A1-F	GSE132257	0	T/NK	NA
GSE132257_SMC13T.A1.F_GATCGTACATAGAAAC_1	SMC13T-A1-F	GSE132257	4	T/NK	NA
GSE132257_SMC13T.A1.F_GATCGTACATCTCCCA_1	SMC13T-A1-F	GSE132257	7	Myeloid	NA
GSE132257_SMC13T.A1.F_GATCGTAGTCCAGTTA_1	SMC13T-A1-F	GSE132257	15	Mast	NA
GSE132257_SMC13T.A1.F_GATCGTAGTTGAGTTC_1	SMC13T-A1-F	GSE132257	3	Epithelial	NA
GSE132257_SMC13T.A1.F_GATCGTATCGAGGTAG_1	SMC13T-A1-F	GSE132257	3	Epithelial	NA
GSE132257_SMC13T.A1.F_GATCGTATCTCTGTCG_1	SMC13T-A1-F	GSE132257	4	T/NK	NA
GSE132257_SMC13T.A1.F_GATCTAGAGAGTCTGG_1	SMC13T-A1-F	GSE132257	7	Myeloid	NA
GSE132257_SMC13T.A1.F_GATCTAGAGTTACGGG_1	SMC13T-A1-F	GSE132257	0	T/NK	NA
GSE132257_SMC13T.A1.F_GATCTAGGTAATAGCA_1	SMC13T-A1-F	GSE132257	0	T/NK	NA
GSE132257_SMC13T.A1.F_GATCTAGTCAACGCTA_1	SMC13T-A1-F	GSE132257	8	Epithelial	Negative
GSE132257_SMC13T.A1.F_GATCTAGTCCCTGACT_1	SMC13T-A1-F	GSE132257	3	Epithelial	NA
GSE132257_SMC13T.A1.F_GATCTAGTCGTCCAGG_1	SMC13T-A1-F	GSE132257	0	T/NK	NA
GSE132257_SMC13T.A1.F_GATGAAAAGAGACGAA_1	SMC13T-A1-F	GSE132257	0	T/NK	NA
GSE132257_SMC13T.A1.F_GATGAAAAGCGCTTAT_1	SMC13T-A1-F	GSE132257	6	Myeloid	NA
GSE132257_SMC13T.A1.F_GATGAAAAGTATCTCG_1	SMC13T-A1-F	GSE132257	7	Myeloid	NA
GSE132257_SMC13T.A1.F_GATGAAACAGCTTCGG_1	SMC13T-A1-F	GSE132257	8	Epithelial	NA
GSE132257_SMC13T.A1.F_GATGAAAGTGTCGCTG_1	SMC13T-A1-F	GSE132257	0	T/NK	NA
GSE132257_SMC13T.A1.F_GATGAGGGTCATGCCG_1	SMC13T-A1-F	GSE132257	7	Myeloid	NA
GSE132257_SMC13T.A1.F_GATGAGGTCGGAAACG_1	SMC13T-A1-F	GSE132257	7	Myeloid	NA
GSE132257_SMC13T.A1.F_GATGAGGTCTCTGAGA_1	SMC13T-A1-F	GSE132257	17	Myeloid	Negative
GSE132257_SMC13T.A1.F_GATGCTACACCCAGTG_1	SMC13T-A1-F	GSE132257	0	T/NK	NA
GSE132257_SMC13T.A1.F_GATGCTAGTAGGACAC_1	SMC13T-A1-F	GSE132257	3	Epithelial	Positive
GSE132257_SMC13T.A1.F_GATGCTATCGCTAGCG_1	SMC13T-A1-F	GSE132257	9	Epithelial	NA
GSE132257_SMC13T.A1.F_GATTCAGCAGATAATG_1	SMC13T-A1-F	GSE132257	3	Epithelial	NA
GSE132257_SMC13T.A1.F_GATTCAGGTGCAACGA_1	SMC13T-A1-F	GSE132257	3	Epithelial	NA
GSE132257_SMC13T.A1.F_GCAAACTAGCGCCTCA_1	SMC13T-A1-F	GSE132257	3	Epithelial	NA
GSE132257_SMC13T.A1.F_GCAAACTAGGCTCAGA_1	SMC13T-A1-F	GSE132257	5	B/Plasma	NA
GSE132257_SMC13T.A1.F_GCAAACTCAATAAGCA_1	SMC13T-A1-F	GSE132257	7	Myeloid	NA
GSE132257_SMC13T.A1.F_GCAAACTCACACCGCA_1	SMC13T-A1-F	GSE132257	3	Epithelial	NA
GSE132257_SMC13T.A1.F_GCAAACTCACGACGAA_1	SMC13T-A1-F	GSE132257	0	T/NK	Negative
GSE132257_SMC13T.A1.F_GCAAACTCAGGGTACA_1	SMC13T-A1-F	GSE132257	3	Epithelial	NA
GSE132257_SMC13T.A1.F_GCAAACTGTCCCGACA_1	SMC13T-A1-F	GSE132257	9	Epithelial	NA
GSE132257_SMC13T.A1.F_GCAATCAAGATGTAAC_1	SMC13T-A1-F	GSE132257	1	T/NK	NA
GSE132257_SMC13T.A1.F_GCAATCAAGTTATCGC_1	SMC13T-A1-F	GSE132257	1	T/NK	NA
GSE132257_SMC13T.A1.F_GCAATCACACGAAAGC_1	SMC13T-A1-F	GSE132257	0	T/NK	NA
GSE132257_SMC13T.A1.F_GCAATCACATTGAGCT_1	SMC13T-A1-F	GSE132257	4	T/NK	NA
GSE132257_SMC13T.A1.F_GCAATCAGTACGAAAT_1	SMC13T-A1-F	GSE132257	3	Epithelial	NA
GSE132257_SMC13T.A1.F_GCAATCAGTCCATGAT_1	SMC13T-A1-F	GSE132257	3	Epithelial	NA
GSE132257_SMC13T.A1.F_GCAATCAGTCGCATCG_1	SMC13T-A1-F	GSE132257	5	B/Plasma	NA
GSE132257_SMC13T.A1.F_GCAATCAGTCTTGATG_1	SMC13T-A1-F	GSE132257	0	T/NK	NA
GSE132257_SMC13T.A1.F_GCAATCAGTTTAGGAA_1	SMC13T-A1-F	GSE132257	4	T/NK	NA
GSE132257_SMC13T.A1.F_GCACATAAGCGTTTAC_1	SMC13T-A1-F	GSE132257	2	B/Plasma	Negative
GSE132257_SMC13T.A1.F_GCACATAAGTCTTGCA_1	SMC13T-A1-F	GSE132257	4	T/NK	NA
GSE132257_SMC13T.A1.F_GCACATACAGATCTGT_1	SMC13T-A1-F	GSE132257	0	T/NK	NA
GSE132257_SMC13T.A1.F_GCACTCTCAATGGTCT_1	SMC13T-A1-F	GSE132257	26	B/Plasma	Negative
GSE132257_SMC13T.A1.F_GCACTCTCACATCTTT_1	SMC13T-A1-F	GSE132257	7	Myeloid	NA
GSE132257_SMC13T.A1.F_GCACTCTCACCAACCG_1	SMC13T-A1-F	GSE132257	3	Epithelial	NA
GSE132257_SMC13T.A1.F_GCACTCTGTTAGTGGG_1	SMC13T-A1-F	GSE132257	1	T/NK	NA
GSE132257_SMC13T.A1.F_GCACTCTGTTCCACGG_1	SMC13T-A1-F	GSE132257	1	T/NK	NA
GSE132257_SMC13T.A1.F_GCAGCCACACTTACGA_1	SMC13T-A1-F	GSE132257	4	T/NK	NA
GSE132257_SMC13T.A1.F_GCAGCCACAGCGTCCA_1	SMC13T-A1-F	GSE132257	3	Epithelial	Positive
GSE132257_SMC13T.A1.F_GCAGCCACAGGATCGA_1	SMC13T-A1-F	GSE132257	0	T/NK	NA
GSE132257_SMC13T.A1.F_GCAGCCATCCACTCCA_1	SMC13T-A1-F	GSE132257	0	T/NK	NA
GSE132257_SMC13T.A1.F_GCAGCCATCTGAGTGT_1	SMC13T-A1-F	GSE132257	3	Epithelial	Positive
GSE132257_SMC13T.A1.F_GCAGTTAAGCTTCGCG_1	SMC13T-A1-F	GSE132257	7	Myeloid	NA
GSE132257_SMC13T.A1.F_GCAGTTACAATAACGA_1	SMC13T-A1-F	GSE132257	5	B/Plasma	Negative
GSE132257_SMC13T.A1.F_GCAGTTACATACAGCT_1	SMC13T-A1-F	GSE132257	3	Epithelial	NA
GSE132257_SMC13T.A1.F_GCAGTTAGTAGAAAGG_1	SMC13T-A1-F	GSE132257	0	T/NK	NA
GSE132257_SMC13T.A1.F_GCAGTTAGTCTCACCT_1	SMC13T-A1-F	GSE132257	2	B/Plasma	Negative
GSE132257_SMC13T.A1.F_GCAGTTATCCGAGCCA_1	SMC13T-A1-F	GSE132257	12	T/NK	NA
GSE132257_SMC13T.A1.F_GCAGTTATCGCAAGCC_1	SMC13T-A1-F	GSE132257	0	T/NK	NA
GSE132257_SMC13T.A1.F_GCAGTTATCTGGTGTA_1	SMC13T-A1-F	GSE132257	1	T/NK	NA
GSE132257_SMC13T.A1.F_GCATACACACTGTGTA_1	SMC13T-A1-F	GSE132257	1	T/NK	NA
GSE132257_SMC13T.A1.F_GCATACAGTACCGGCT_1	SMC13T-A1-F	GSE132257	0	T/NK	NA
GSE132257_SMC13T.A1.F_GCATACAGTGGTACAG_1	SMC13T-A1-F	GSE132257	3	Epithelial	NA
GSE132257_SMC13T.A1.F_GCATACAGTTAGTGGG_1	SMC13T-A1-F	GSE132257	0	T/NK	NA
GSE132257_SMC13T.A1.F_GCATACAGTTTCCACC_1	SMC13T-A1-F	GSE132257	1	T/NK	NA
GSE132257_SMC13T.A1.F_GCATACATCATAAAGG_1	SMC13T-A1-F	GSE132257	0	T/NK	NA
GSE132257_SMC13T.A1.F_GCATACATCTCGTATT_1	SMC13T-A1-F	GSE132257	3	Epithelial	NA
GSE132257_SMC13T.A1.F_GCATGATAGACTCGGA_1	SMC13T-A1-F	GSE132257	4	T/NK	NA
GSE132257_SMC13T.A1.F_GCATGATCACGCGAAA_1	SMC13T-A1-F	GSE132257	0	T/NK	NA
GSE132257_SMC13T.A1.F_GCATGATCAGTAAGCG_1	SMC13T-A1-F	GSE132257	0	T/NK	Negative
GSE132257_SMC13T.A1.F_GCATGATTCAGCATGT_1	SMC13T-A1-F	GSE132257	1	T/NK	NA
GSE132257_SMC13T.A1.F_GCATGATTCGCGCCAA_1	SMC13T-A1-F	GSE132257	0	T/NK	NA
GSE132257_SMC13T.A1.F_GCATGCGCAAGCCGCT_1	SMC13T-A1-F	GSE132257	7	Myeloid	NA
GSE132257_SMC13T.A1.F_GCATGCGGTTGGAGGT_1	SMC13T-A1-F	GSE132257	4	T/NK	NA
GSE132257_SMC13T.A1.F_GCATGCGTCATGCATG_1	SMC13T-A1-F	GSE132257	4	T/NK	NA
GSE132257_SMC13T.A1.F_GCATGCGTCCTTGACC_1	SMC13T-A1-F	GSE132257	3	Epithelial	Positive
GSE132257_SMC13T.A1.F_GCATGTAAGAATGTGT_1	SMC13T-A1-F	GSE132257	1	T/NK	NA
GSE132257_SMC13T.A1.F_GCATGTAAGAGTACAT_1	SMC13T-A1-F	GSE132257	0	T/NK	NA
GSE132257_SMC13T.A1.F_GCATGTAAGGGATCTG_1	SMC13T-A1-F	GSE132257	21	Myeloid	NA
GSE132257_SMC13T.A1.F_GCATGTAGTAAGTGTA_1	SMC13T-A1-F	GSE132257	1	T/NK	NA
GSE132257_SMC13T.A1.F_GCATGTATCAACACGT_1	SMC13T-A1-F	GSE132257	4	T/NK	NA
GSE132257_SMC13T.A1.F_GCATGTATCAGTACGT_1	SMC13T-A1-F	GSE132257	4	T/NK	Negative
GSE132257_SMC13T.A1.F_GCATGTATCTCGCATC_1	SMC13T-A1-F	GSE132257	15	Mast	NA
GSE132257_SMC13T.A1.F_GCCAAATAGGCTAGGT_1	SMC13T-A1-F	GSE132257	4	T/NK	NA
GSE132257_SMC13T.A1.F_GCCAAATCATCGGACC_1	SMC13T-A1-F	GSE132257	4	T/NK	NA
GSE132257_SMC13T.A1.F_GCCAAATGTATGAATG_1	SMC13T-A1-F	GSE132257	2	B/Plasma	Negative
GSE132257_SMC13T.A1.F_GCCAAATGTGACTACT_1	SMC13T-A1-F	GSE132257	3	Epithelial	Positive
GSE132257_SMC13T.A1.F_GCCAAATGTTATGCGT_1	SMC13T-A1-F	GSE132257	2	B/Plasma	NA
GSE132257_SMC13T.A1.F_GCCAAATTCTTACCGC_1	SMC13T-A1-F	GSE132257	21	Myeloid	NA
GSE132257_SMC13T.A1.F_GCCTCTAAGAGGTTGC_1	SMC13T-A1-F	GSE132257	1	T/NK	Negative
GSE132257_SMC13T.A1.F_GCCTCTACAATGGATA_1	SMC13T-A1-F	GSE132257	8	Epithelial	Negative
GSE132257_SMC13T.A1.F_GCCTCTACAGCTGTTA_1	SMC13T-A1-F	GSE132257	1	T/NK	NA
GSE132257_SMC13T.A1.F_GCCTCTACAGGACGTA_1	SMC13T-A1-F	GSE132257	0	T/NK	NA
GSE132257_SMC13T.A1.F_GCCTCTACATCCAACA_1	SMC13T-A1-F	GSE132257	9	Epithelial	NA
GSE132257_SMC13T.A1.F_GCCTCTAGTAAATGTG_1	SMC13T-A1-F	GSE132257	4	T/NK	NA
GSE132257_SMC13T.A1.F_GCCTCTAGTCAGAATA_1	SMC13T-A1-F	GSE132257	0	T/NK	NA
GSE132257_SMC13T.A1.F_GCCTCTAGTTTACTCT_1	SMC13T-A1-F	GSE132257	7	Myeloid	NA
GSE132257_SMC13T.A1.F_GCCTCTATCAACCAAC_1	SMC13T-A1-F	GSE132257	1	T/NK	NA
GSE132257_SMC13T.A1.F_GCCTCTATCCCATTTA_1	SMC13T-A1-F	GSE132257	0	T/NK	NA
GSE132257_SMC13T.A1.F_GCCTCTATCTTAGAGC_1	SMC13T-A1-F	GSE132257	0	T/NK	NA
GSE132257_SMC13T.A1.F_GCGACCAAGATCGATA_1	SMC13T-A1-F	GSE132257	7	Myeloid	NA
GSE132257_SMC13T.A1.F_GCGACCAAGCTCCCAG_1	SMC13T-A1-F	GSE132257	7	Myeloid	NA
GSE132257_SMC13T.A1.F_GCGACCAGTCTAGCGC_1	SMC13T-A1-F	GSE132257	1	T/NK	NA
GSE132257_SMC13T.A1.F_GCGACCATCACCATAG_1	SMC13T-A1-F	GSE132257	0	T/NK	NA
GSE132257_SMC13T.A1.F_GCGACCATCTCAAACG_1	SMC13T-A1-F	GSE132257	3	Epithelial	NA
GSE132257_SMC13T.A1.F_GCGAGAAAGCGCTCCA_1	SMC13T-A1-F	GSE132257	1	T/NK	NA
GSE132257_SMC13T.A1.F_GCGAGAAAGCTTCGCG_1	SMC13T-A1-F	GSE132257	4	T/NK	NA
GSE132257_SMC13T.A1.F_GCGAGAACAAGGTTTC_1	SMC13T-A1-F	GSE132257	11	Fibroblast	Positive
GSE132257_SMC13T.A1.F_GCGAGAACATCGATGT_1	SMC13T-A1-F	GSE132257	3	Epithelial	NA
GSE132257_SMC13T.A1.F_GCGAGAAGTAAACACA_1	SMC13T-A1-F	GSE132257	12	T/NK	Negative
GSE132257_SMC13T.A1.F_GCGAGAATCCTGCAGG_1	SMC13T-A1-F	GSE132257	4	T/NK	NA
GSE132257_SMC13T.A1.F_GCGAGAATCGGCTACG_1	SMC13T-A1-F	GSE132257	4	T/NK	NA
GSE132257_SMC13T.A1.F_GCGAGAATCGTACCGG_1	SMC13T-A1-F	GSE132257	3	Epithelial	Positive
GSE132257_SMC13T.A1.F_GCGCAACTCCAAACTG_1	SMC13T-A1-F	GSE132257	4	T/NK	Negative
GSE132257_SMC13T.A1.F_GCGCAACTCCATGAAC_1	SMC13T-A1-F	GSE132257	3	Epithelial	NA
GSE132257_SMC13T.A1.F_GCGCAACTCCTTTCGG_1	SMC13T-A1-F	GSE132257	4	T/NK	NA
GSE132257_SMC13T.A1.F_GCGCAACTCTAAGCCA_1	SMC13T-A1-F	GSE132257	1	T/NK	Negative
GSE132257_SMC13T.A1.F_GCGCAGTAGCCGATTT_1	SMC13T-A1-F	GSE132257	1	T/NK	NA
GSE132257_SMC13T.A1.F_GCGCAGTAGTAGGTGC_1	SMC13T-A1-F	GSE132257	4	T/NK	NA
GSE132257_SMC13T.A1.F_GCGCAGTCACTAAGTC_1	SMC13T-A1-F	GSE132257	5	B/Plasma	NA
GSE132257_SMC13T.A1.F_GCGCAGTCAGTTCATG_1	SMC13T-A1-F	GSE132257	2	B/Plasma	Negative
GSE132257_SMC13T.A1.F_GCGCAGTCATGCTGGC_1	SMC13T-A1-F	GSE132257	3	Epithelial	NA
GSE132257_SMC13T.A1.F_GCGCAGTGTTAGTGGG_1	SMC13T-A1-F	GSE132257	3	Epithelial	Positive
GSE132257_SMC13T.A1.F_GCGCAGTGTTCATGGT_1	SMC13T-A1-F	GSE132257	8	Epithelial	Negative
GSE132257_SMC13T.A1.F_GCGCCAAAGCCACTAT_1	SMC13T-A1-F	GSE132257	3	Epithelial	NA
GSE132257_SMC13T.A1.F_GCGCCAAAGGTACTCT_1	SMC13T-A1-F	GSE132257	1	T/NK	NA
GSE132257_SMC13T.A1.F_GCGCCAACAAAGAATC_1	SMC13T-A1-F	GSE132257	4	T/NK	NA
GSE132257_SMC13T.A1.F_GCGCCAAGTACATGTC_1	SMC13T-A1-F	GSE132257	1	T/NK	NA
GSE132257_SMC13T.A1.F_GCGCCAATCCTAGGGC_1	SMC13T-A1-F	GSE132257	3	Epithelial	NA
GSE132257_SMC13T.A1.F_GCGCCAATCTCGCATC_1	SMC13T-A1-F	GSE132257	3	Epithelial	Positive
GSE132257_SMC13T.A1.F_GCGCGATAGACGCACA_1	SMC13T-A1-F	GSE132257	3	Epithelial	NA
GSE132257_SMC13T.A1.F_GCGCGATAGGCGACAT_1	SMC13T-A1-F	GSE132257	3	Epithelial	NA
GSE132257_SMC13T.A1.F_GCGCGATCAAGACGTG_1	SMC13T-A1-F	GSE132257	7	Myeloid	NA
GSE132257_SMC13T.A1.F_GCGCGATCAATCGAAA_1	SMC13T-A1-F	GSE132257	0	T/NK	NA
GSE132257_SMC13T.A1.F_GCGCGATCACCCATTC_1	SMC13T-A1-F	GSE132257	3	Epithelial	NA
GSE132257_SMC13T.A1.F_GCGCGATCACTGCCAG_1	SMC13T-A1-F	GSE132257	4	T/NK	Negative
GSE132257_SMC13T.A1.F_GCGCGATTCAACACCA_1	SMC13T-A1-F	GSE132257	1	T/NK	NA
GSE132257_SMC13T.A1.F_GCGCGATTCACATGCA_1	SMC13T-A1-F	GSE132257	0	T/NK	NA
GSE132257_SMC13T.A1.F_GCGCGATTCCTTTCTC_1	SMC13T-A1-F	GSE132257	5	B/Plasma	NA
GSE132257_SMC13T.A1.F_GCGGGTTAGACCCACC_1	SMC13T-A1-F	GSE132257	0	T/NK	NA
GSE132257_SMC13T.A1.F_GCGGGTTAGTTGAGTA_1	SMC13T-A1-F	GSE132257	3	Epithelial	NA
GSE132257_SMC13T.A1.F_GCGGGTTCATCGGAAG_1	SMC13T-A1-F	GSE132257	1	T/NK	NA
GSE132257_SMC13T.A1.F_GCGGGTTGTCTTCAAG_1	SMC13T-A1-F	GSE132257	3	Epithelial	NA
GSE132257_SMC13T.A1.F_GCGGGTTTCAACACGT_1	SMC13T-A1-F	GSE132257	11	Fibroblast	NA
GSE132257_SMC13T.A1.F_GCGGGTTTCTGCAGTA_1	SMC13T-A1-F	GSE132257	3	Epithelial	NA
GSE132257_SMC13T.A1.F_GCTCCTAAGCCGATTT_1	SMC13T-A1-F	GSE132257	1	T/NK	NA
GSE132257_SMC13T.A1.F_GCTCCTAAGGAATTAC_1	SMC13T-A1-F	GSE132257	3	Epithelial	NA
GSE132257_SMC13T.A1.F_GCTCCTACAGTCGTGC_1	SMC13T-A1-F	GSE132257	1	T/NK	NA
GSE132257_SMC13T.A1.F_GCTCCTAGTTACCAGT_1	SMC13T-A1-F	GSE132257	0	T/NK	NA
GSE132257_SMC13T.A1.F_GCTCCTATCATTGCGA_1	SMC13T-A1-F	GSE132257	3	Epithelial	NA
GSE132257_SMC13T.A1.F_GCTCTGTAGCCACGCT_1	SMC13T-A1-F	GSE132257	0	T/NK	NA
GSE132257_SMC13T.A1.F_GCTCTGTAGCGCCTTG_1	SMC13T-A1-F	GSE132257	4	T/NK	NA
GSE132257_SMC13T.A1.F_GCTCTGTCAATTCCTT_1	SMC13T-A1-F	GSE132257	3	Epithelial	Positive
GSE132257_SMC13T.A1.F_GCTCTGTGTTGGTGGA_1	SMC13T-A1-F	GSE132257	7	Myeloid	NA
GSE132257_SMC13T.A1.F_GCTCTGTTCTGCAAGT_1	SMC13T-A1-F	GSE132257	1	T/NK	NA
GSE132257_SMC13T.A1.F_GCTGCAGAGACGCTTT_1	SMC13T-A1-F	GSE132257	3	Epithelial	NA
GSE132257_SMC13T.A1.F_GCTGCAGAGGCCCTTG_1	SMC13T-A1-F	GSE132257	0	T/NK	NA
GSE132257_SMC13T.A1.F_GCTGCAGAGGGCATGT_1	SMC13T-A1-F	GSE132257	4	T/NK	NA
GSE132257_SMC13T.A1.F_GCTGCAGCACCACGTG_1	SMC13T-A1-F	GSE132257	4	T/NK	NA
GSE132257_SMC13T.A1.F_GCTGCAGGTTAGAACA_1	SMC13T-A1-F	GSE132257	0	T/NK	NA
GSE132257_SMC13T.A1.F_GCTGCAGTCTTGAGGT_1	SMC13T-A1-F	GSE132257	3	Epithelial	NA
GSE132257_SMC13T.A1.F_GCTGCGAAGCCCTAAT_1	SMC13T-A1-F	GSE132257	4	T/NK	Negative
GSE132257_SMC13T.A1.F_GCTGCGACAGAGTGTG_1	SMC13T-A1-F	GSE132257	14	T/NK	NA
GSE132257_SMC13T.A1.F_GCTGCGACATCACCCT_1	SMC13T-A1-F	GSE132257	1	T/NK	NA
GSE132257_SMC13T.A1.F_GCTGCGACATGAAGTA_1	SMC13T-A1-F	GSE132257	3	Epithelial	NA
GSE132257_SMC13T.A1.F_GCTGCGAGTCATATCG_1	SMC13T-A1-F	GSE132257	3	Epithelial	NA
GSE132257_SMC13T.A1.F_GCTGCGATCCAAATGC_1	SMC13T-A1-F	GSE132257	0	T/NK	NA
GSE132257_SMC13T.A1.F_GCTGCGATCTGTACGA_1	SMC13T-A1-F	GSE132257	21	Myeloid	NA
GSE132257_SMC13T.A1.F_GCTGCTTAGTGACATA_1	SMC13T-A1-F	GSE132257	7	Myeloid	Negative
GSE132257_SMC13T.A1.F_GCTGCTTCAAGGTGTG_1	SMC13T-A1-F	GSE132257	3	Epithelial	Positive
GSE132257_SMC13T.A1.F_GCTGCTTCAGGATTGG_1	SMC13T-A1-F	GSE132257	14	T/NK	NA
GSE132257_SMC13T.A1.F_GCTGCTTGTCAAACTC_1	SMC13T-A1-F	GSE132257	1	T/NK	NA
GSE132257_SMC13T.A1.F_GCTGCTTGTCTCTCTG_1	SMC13T-A1-F	GSE132257	0	T/NK	NA
GSE132257_SMC13T.A1.F_GCTGCTTGTTTCCACC_1	SMC13T-A1-F	GSE132257	3	Epithelial	NA
GSE132257_SMC13T.A1.F_GCTGGGTAGGACGAAA_1	SMC13T-A1-F	GSE132257	15	Mast	NA
GSE132257_SMC13T.A1.F_GCTGGGTCACACAGAG_1	SMC13T-A1-F	GSE132257	1	T/NK	NA
GSE132257_SMC13T.A1.F_GCTGGGTCAGCCTTGG_1	SMC13T-A1-F	GSE132257	7	Myeloid	NA
GSE132257_SMC13T.A1.F_GCTGGGTCATTGGGCC_1	SMC13T-A1-F	GSE132257	1	T/NK	NA
GSE132257_SMC13T.A1.F_GCTGGGTGTCAGAGGT_1	SMC13T-A1-F	GSE132257	0	T/NK	NA
GSE132257_SMC13T.A1.F_GCTGGGTTCATGTGGT_1	SMC13T-A1-F	GSE132257	3	Epithelial	NA
GSE132257_SMC13T.A1.F_GCTTCCAAGAAGCCCA_1	SMC13T-A1-F	GSE132257	0	T/NK	NA
GSE132257_SMC13T.A1.F_GCTTCCAAGATATGCA_1	SMC13T-A1-F	GSE132257	1	T/NK	NA
GSE132257_SMC13T.A1.F_GCTTCCACATAGAAAC_1	SMC13T-A1-F	GSE132257	3	Epithelial	Positive
GSE132257_SMC13T.A1.F_GCTTCCAGTACATCCA_1	SMC13T-A1-F	GSE132257	3	Epithelial	NA
GSE132257_SMC13T.A1.F_GCTTCCAGTAGAGCTG_1	SMC13T-A1-F	GSE132257	1	T/NK	Negative
GSE132257_SMC13T.A1.F_GCTTCCAGTCAGAATA_1	SMC13T-A1-F	GSE132257	0	T/NK	NA
GSE132257_SMC13T.A1.F_GCTTCCAGTGTGCGTC_1	SMC13T-A1-F	GSE132257	2	B/Plasma	Negative
GSE132257_SMC13T.A1.F_GCTTCCAGTTGGTGGA_1	SMC13T-A1-F	GSE132257	7	Myeloid	NA
GSE132257_SMC13T.A1.F_GCTTCCATCAGCAACT_1	SMC13T-A1-F	GSE132257	0	T/NK	NA
GSE132257_SMC13T.A1.F_GCTTCCATCAGCTCTC_1	SMC13T-A1-F	GSE132257	0	T/NK	NA
GSE132257_SMC13T.A1.F_GCTTCCATCATAGCAC_1	SMC13T-A1-F	GSE132257	15	Mast	NA
GSE132257_SMC13T.A1.F_GCTTCCATCCAGTAGT_1	SMC13T-A1-F	GSE132257	3	Epithelial	NA
GSE132257_SMC13T.A1.F_GCTTCCATCTTGCCGT_1	SMC13T-A1-F	GSE132257	8	Epithelial	Negative
GSE132257_SMC13T.A1.F_GCTTGAAAGGTAGCTG_1	SMC13T-A1-F	GSE132257	0	T/NK	NA
GSE132257_SMC13T.A1.F_GCTTGAACAATAAGCA_1	SMC13T-A1-F	GSE132257	8	Epithelial	Negative
GSE132257_SMC13T.A1.F_GCTTGAACAGACGCTC_1	SMC13T-A1-F	GSE132257	0	T/NK	NA
GSE132257_SMC13T.A1.F_GCTTGAACAGTCTTCC_1	SMC13T-A1-F	GSE132257	7	Myeloid	NA
GSE132257_SMC13T.A1.F_GCTTGAATCATCGGAT_1	SMC13T-A1-F	GSE132257	0	T/NK	NA
GSE132257_SMC13T.A1.F_GGAAAGCAGATCTGAA_1	SMC13T-A1-F	GSE132257	2	B/Plasma	NA
GSE132257_SMC13T.A1.F_GGAAAGCAGCACCGCT_1	SMC13T-A1-F	GSE132257	5	B/Plasma	NA
GSE132257_SMC13T.A1.F_GGAAAGCAGTACGATA_1	SMC13T-A1-F	GSE132257	3	Epithelial	NA
GSE132257_SMC13T.A1.F_GGAAAGCCAAGTCATC_1	SMC13T-A1-F	GSE132257	9	Epithelial	NA
GSE132257_SMC13T.A1.F_GGAAAGCCAGACGCAA_1	SMC13T-A1-F	GSE132257	3	Epithelial	NA
GSE132257_SMC13T.A1.F_GGAACTTGTCCGAAGA_1	SMC13T-A1-F	GSE132257	3	Epithelial	NA
GSE132257_SMC13T.A1.F_GGAACTTGTTTCGCTC_1	SMC13T-A1-F	GSE132257	4	T/NK	NA
GSE132257_SMC13T.A1.F_GGAACTTTCCATTCTA_1	SMC13T-A1-F	GSE132257	4	T/NK	NA
GSE132257_SMC13T.A1.F_GGAACTTTCCCTTGTG_1	SMC13T-A1-F	GSE132257	1	T/NK	NA
GSE132257_SMC13T.A1.F_GGAATAACACAGAGGT_1	SMC13T-A1-F	GSE132257	7	Myeloid	NA
GSE132257_SMC13T.A1.F_GGAATAACATACTCTT_1	SMC13T-A1-F	GSE132257	1	T/NK	NA
GSE132257_SMC13T.A1.F_GGAATAACATTGGTAC_1	SMC13T-A1-F	GSE132257	3	Epithelial	NA
GSE132257_SMC13T.A1.F_GGAATAAGTGAGGGTT_1	SMC13T-A1-F	GSE132257	4	T/NK	NA
GSE132257_SMC13T.A1.F_GGAATAAGTTCGAATC_1	SMC13T-A1-F	GSE132257	3	Epithelial	NA
GSE132257_SMC13T.A1.F_GGAATAATCTGGTGTA_1	SMC13T-A1-F	GSE132257	3	Epithelial	NA
GSE132257_SMC13T.A1.F_GGACAAGCAAACGCGA_1	SMC13T-A1-F	GSE132257	7	Myeloid	NA
GSE132257_SMC13T.A1.F_GGACAAGCAGGTCCAC_1	SMC13T-A1-F	GSE132257	0	T/NK	Negative
GSE132257_SMC13T.A1.F_GGACAAGGTGCACGAA_1	SMC13T-A1-F	GSE132257	1	T/NK	NA
GSE132257_SMC13T.A1.F_GGACAAGTCCACGTTC_1	SMC13T-A1-F	GSE132257	3	Epithelial	NA
GSE132257_SMC13T.A1.F_GGACAAGTCCGCGGTA_1	SMC13T-A1-F	GSE132257	1	T/NK	NA
GSE132257_SMC13T.A1.F_GGACAAGTCGGATGTT_1	SMC13T-A1-F	GSE132257	7	Myeloid	NA
GSE132257_SMC13T.A1.F_GGACAAGTCTCCGGTT_1	SMC13T-A1-F	GSE132257	0	T/NK	NA
GSE132257_SMC13T.A1.F_GGACAGAAGACTAGAT_1	SMC13T-A1-F	GSE132257	3	Epithelial	Positive
GSE132257_SMC13T.A1.F_GGACAGAAGGATGCGT_1	SMC13T-A1-F	GSE132257	0	T/NK	NA
GSE132257_SMC13T.A1.F_GGACAGACAAGACGTG_1	SMC13T-A1-F	GSE132257	7	Myeloid	NA
GSE132257_SMC13T.A1.F_GGACAGACATTCTTAC_1	SMC13T-A1-F	GSE132257	5	B/Plasma	Negative
GSE132257_SMC13T.A1.F_GGACAGAGTAAACGCG_1	SMC13T-A1-F	GSE132257	8	Epithelial	Negative
GSE132257_SMC13T.A1.F_GGACAGATCGAGGTAG_1	SMC13T-A1-F	GSE132257	1	T/NK	NA
GSE132257_SMC13T.A1.F_GGACATTAGGCGACAT_1	SMC13T-A1-F	GSE132257	4	T/NK	NA
GSE132257_SMC13T.A1.F_GGACATTAGTCAAGCG_1	SMC13T-A1-F	GSE132257	12	T/NK	NA
GSE132257_SMC13T.A1.F_GGACATTCAAAGTGCG_1	SMC13T-A1-F	GSE132257	1	T/NK	NA
GSE132257_SMC13T.A1.F_GGACATTCACAGATTC_1	SMC13T-A1-F	GSE132257	3	Epithelial	Positive
GSE132257_SMC13T.A1.F_GGACATTCAGCATGAG_1	SMC13T-A1-F	GSE132257	4	T/NK	Negative
GSE132257_SMC13T.A1.F_GGACATTCAGCCTATA_1	SMC13T-A1-F	GSE132257	3	Epithelial	Positive
GSE132257_SMC13T.A1.F_GGACATTGTATAAACG_1	SMC13T-A1-F	GSE132257	0	T/NK	NA
GSE132257_SMC13T.A1.F_GGACGTCAGAGTACAT_1	SMC13T-A1-F	GSE132257	13	Endothelial	NA
GSE132257_SMC13T.A1.F_GGACGTCCAAGAGTCG_1	SMC13T-A1-F	GSE132257	7	Myeloid	NA
GSE132257_SMC13T.A1.F_GGACGTCCAGGAATGC_1	SMC13T-A1-F	GSE132257	11	Fibroblast	Positive
GSE132257_SMC13T.A1.F_GGACGTCCAGTCACTA_1	SMC13T-A1-F	GSE132257	1	T/NK	Negative
GSE132257_SMC13T.A1.F_GGACGTCCATGCCACG_1	SMC13T-A1-F	GSE132257	0	T/NK	NA
GSE132257_SMC13T.A1.F_GGACGTCTCCACGAAT_1	SMC13T-A1-F	GSE132257	3	Epithelial	NA
GSE132257_SMC13T.A1.F_GGACGTCTCGTTACAG_1	SMC13T-A1-F	GSE132257	9	Epithelial	NA
GSE132257_SMC13T.A1.F_GGAGCAAAGCCCAATT_1	SMC13T-A1-F	GSE132257	9	Epithelial	Positive
GSE132257_SMC13T.A1.F_GGAGCAAAGCTGCAAG_1	SMC13T-A1-F	GSE132257	1	T/NK	Negative
GSE132257_SMC13T.A1.F_GGAGCAACACTTCTGC_1	SMC13T-A1-F	GSE132257	14	T/NK	NA
GSE132257_SMC13T.A1.F_GGAGCAACAGCTATTG_1	SMC13T-A1-F	GSE132257	7	Myeloid	NA
GSE132257_SMC13T.A1.F_GGAGCAAGTAGATTAG_1	SMC13T-A1-F	GSE132257	0	T/NK	NA
GSE132257_SMC13T.A1.F_GGAGCAAGTCCAGTGC_1	SMC13T-A1-F	GSE132257	6	Myeloid	NA
GSE132257_SMC13T.A1.F_GGAGCAAGTCGCCATG_1	SMC13T-A1-F	GSE132257	8	Epithelial	NA
GSE132257_SMC13T.A1.F_GGAGCAATCGGAAACG_1	SMC13T-A1-F	GSE132257	8	Epithelial	NA
GSE132257_SMC13T.A1.F_GGATGTTAGCGTTCCG_1	SMC13T-A1-F	GSE132257	1	T/NK	NA
GSE132257_SMC13T.A1.F_GGATGTTAGCTAAACA_1	SMC13T-A1-F	GSE132257	0	T/NK	NA
GSE132257_SMC13T.A1.F_GGATGTTAGGATGCGT_1	SMC13T-A1-F	GSE132257	0	T/NK	NA
GSE132257_SMC13T.A1.F_GGATGTTAGTACGCGA_1	SMC13T-A1-F	GSE132257	4	T/NK	Negative
GSE132257_SMC13T.A1.F_GGATGTTGTTACGACT_1	SMC13T-A1-F	GSE132257	0	T/NK	NA
GSE132257_SMC13T.A1.F_GGATGTTGTTCAGACT_1	SMC13T-A1-F	GSE132257	0	T/NK	NA
GSE132257_SMC13T.A1.F_GGATTACAGAAACGAG_1	SMC13T-A1-F	GSE132257	7	Myeloid	NA
GSE132257_SMC13T.A1.F_GGATTACCAGTATGCT_1	SMC13T-A1-F	GSE132257	0	T/NK	NA
GSE132257_SMC13T.A1.F_GGATTACCAGTCAGAG_1	SMC13T-A1-F	GSE132257	5	B/Plasma	NA
GSE132257_SMC13T.A1.F_GGATTACCATAACCTG_1	SMC13T-A1-F	GSE132257	0	T/NK	NA
GSE132257_SMC13T.A1.F_GGATTACTCCTCCTAG_1	SMC13T-A1-F	GSE132257	1	T/NK	NA
GSE132257_SMC13T.A1.F_GGATTACTCGTTGCCT_1	SMC13T-A1-F	GSE132257	12	T/NK	NA
GSE132257_SMC13T.A1.F_GGCAATTCAGTAAGAT_1	SMC13T-A1-F	GSE132257	1	T/NK	NA
GSE132257_SMC13T.A1.F_GGCAATTCAGTCAGAG_1	SMC13T-A1-F	GSE132257	1	T/NK	NA
GSE132257_SMC13T.A1.F_GGCAATTGTGGCCCTA_1	SMC13T-A1-F	GSE132257	2	B/Plasma	NA
GSE132257_SMC13T.A1.F_GGCCGATAGTCATGCT_1	SMC13T-A1-F	GSE132257	3	Epithelial	NA
GSE132257_SMC13T.A1.F_GGCCGATAGTGGTAAT_1	SMC13T-A1-F	GSE132257	0	T/NK	NA
GSE132257_SMC13T.A1.F_GGCCGATCACATGTGT_1	SMC13T-A1-F	GSE132257	1	T/NK	NA
GSE132257_SMC13T.A1.F_GGCCGATCATCTCCCA_1	SMC13T-A1-F	GSE132257	0	T/NK	NA
GSE132257_SMC13T.A1.F_GGCCGATTCGACCAGC_1	SMC13T-A1-F	GSE132257	3	Epithelial	NA
GSE132257_SMC13T.A1.F_GGCCGATTCTCGTTTA_1	SMC13T-A1-F	GSE132257	1	T/NK	NA
GSE132257_SMC13T.A1.F_GGCGACTAGCGATTCT_1	SMC13T-A1-F	GSE132257	0	T/NK	Negative
GSE132257_SMC13T.A1.F_GGCGACTCAAGCCCAC_1	SMC13T-A1-F	GSE132257	1	T/NK	NA
GSE132257_SMC13T.A1.F_GGCGACTTCAGAGCTT_1	SMC13T-A1-F	GSE132257	0	T/NK	NA
GSE132257_SMC13T.A1.F_GGCGACTTCTGCTGTC_1	SMC13T-A1-F	GSE132257	2	B/Plasma	Negative
GSE132257_SMC13T.A1.F_GGCGTGTCACTTCGAA_1	SMC13T-A1-F	GSE132257	3	Epithelial	NA
GSE132257_SMC13T.A1.F_GGCGTGTCATGACATC_1	SMC13T-A1-F	GSE132257	1	T/NK	Negative
GSE132257_SMC13T.A1.F_GGCGTGTGTTCAACCA_1	SMC13T-A1-F	GSE132257	7	Myeloid	NA
GSE132257_SMC13T.A1.F_GGCGTGTTCAACCAAC_1	SMC13T-A1-F	GSE132257	4	T/NK	Negative
GSE132257_SMC13T.A1.F_GGCTCGAAGACGACGT_1	SMC13T-A1-F	GSE132257	4	T/NK	NA
GSE132257_SMC13T.A1.F_GGCTCGAAGCTAACAA_1	SMC13T-A1-F	GSE132257	3	Epithelial	NA
GSE132257_SMC13T.A1.F_GGCTCGACACATGGGA_1	SMC13T-A1-F	GSE132257	0	T/NK	NA
GSE132257_SMC13T.A1.F_GGCTCGACAGGACCCT_1	SMC13T-A1-F	GSE132257	4	T/NK	NA
GSE132257_SMC13T.A1.F_GGCTCGATCACTTACT_1	SMC13T-A1-F	GSE132257	0	T/NK	NA
GSE132257_SMC13T.A1.F_GGCTCGATCATCATTC_1	SMC13T-A1-F	GSE132257	4	T/NK	NA
GSE132257_SMC13T.A1.F_GGCTGGTCAAGGTTTC_1	SMC13T-A1-F	GSE132257	4	T/NK	NA
GSE132257_SMC13T.A1.F_GGCTGGTCAGCCTATA_1	SMC13T-A1-F	GSE132257	4	T/NK	NA
GSE132257_SMC13T.A1.F_GGCTGGTGTAGCCTAT_1	SMC13T-A1-F	GSE132257	1	T/NK	NA
GSE132257_SMC13T.A1.F_GGCTGGTGTGTGAAAT_1	SMC13T-A1-F	GSE132257	7	Myeloid	NA
GSE132257_SMC13T.A1.F_GGCTGGTTCCTTGACC_1	SMC13T-A1-F	GSE132257	0	T/NK	NA
GSE132257_SMC13T.A1.F_GGCTGGTTCTGGCGAC_1	SMC13T-A1-F	GSE132257	8	Epithelial	NA
GSE132257_SMC13T.A1.F_GGGAATGAGTCGAGTG_1	SMC13T-A1-F	GSE132257	4	T/NK	NA
GSE132257_SMC13T.A1.F_GGGAATGGTGACCAAG_1	SMC13T-A1-F	GSE132257	3	Epithelial	NA
GSE132257_SMC13T.A1.F_GGGACCTAGTTACGGG_1	SMC13T-A1-F	GSE132257	0	T/NK	NA
GSE132257_SMC13T.A1.F_GGGACCTCAGCATGAG_1	SMC13T-A1-F	GSE132257	3	Epithelial	Positive
GSE132257_SMC13T.A1.F_GGGACCTGTACCGCTG_1	SMC13T-A1-F	GSE132257	1	T/NK	NA
[truncated: 573,769+ more rows]

## Sheet: TableS5
bcr_patient_barcode	perineural_invasion_present
TCGA.3L.AA1B.01	0
TCGA.4N.A93T.01	0
TCGA.4T.AA8H.01	0
TCGA.5M.AAT6.01	1
TCGA.5M.AATE.01	0
TCGA.A6.6649.01	1
TCGA.A6.6782.01	1
TCGA.AD.5900.01	0
TCGA.AD.6888.01	0
TCGA.AD.A5EJ.01	0
TCGA.AD.A5EK.01	0
TCGA.AM.5820.01	0
TCGA.AM.5821.01	0
TCGA.AU.3779.01	0
TCGA.AU.6004.01	0
TCGA.AY.4070.01	1
TCGA.AY.4071.01	0
TCGA.AY.5543.01	0
TCGA.AY.6196.01	0
TCGA.AY.6197.01	0
TCGA.AY.6386.01	0
TCGA.AY.A54L.01	0
TCGA.AY.A69D.01	0
TCGA.AY.A71X.01	0
TCGA.AY.A8YK.01	0
TCGA.AZ.4308.01	0
TCGA.AZ.4313.01	0
TCGA.AZ.4315.01	0
TCGA.AZ.4614.01	0
TCGA.AZ.4615.01	0
TCGA.AZ.4616.01	1
TCGA.AZ.5403.01	1
TCGA.AZ.6598.01	0
TCGA.AZ.6599.01	0
TCGA.AZ.6600.01	1
TCGA.AZ.6601.01	1
TCGA.AZ.6603.01	0
TCGA.AZ.6605.01	0
TCGA.AZ.6606.01	1
TCGA.AZ.6607.01	1
TCGA.AZ.6608.01	0
TCGA.CK.4950.01	0
TCGA.CK.4951.01	0
TCGA.CK.4952.01	0
TCGA.CK.5912.01	0
TCGA.CK.5913.01	0
TCGA.CK.5914.01	0
TCGA.CK.5915.01	0
TCGA.CK.5916.01	0
TCGA.CK.6746.01	1
TCGA.CK.6747.01	0
TCGA.CK.6748.01	0
TCGA.CK.6751.01	0
TCGA.CM.4743.01	0
TCGA.CM.4744.01	0
TCGA.CM.4746.01	0
TCGA.CM.4747.01	1
TCGA.CM.4748.01	0
TCGA.CM.4750.01	0
TCGA.CM.4751.01	1
TCGA.CM.4752.01	1
TCGA.CM.5341.01	0
TCGA.CM.5344.01	1
TCGA.CM.5348.01	1
TCGA.CM.5349.01	0
TCGA.CM.5860.01	1
TCGA.CM.5861.01	1
TCGA.CM.5862.01	0
TCGA.CM.5863.01	1
TCGA.CM.5864.01	0
TCGA.CM.5868.01	1
TCGA.CM.6161.01	0
TCGA.CM.6162.01	1
TCGA.CM.6163.01	1
TCGA.CM.6164.01	1
TCGA.CM.6165.01	0
TCGA.CM.6166.01	0
TCGA.CM.6167.01	1
TCGA.CM.6168.01	0
TCGA.CM.6169.01	1
TCGA.CM.6170.01	0
TCGA.CM.6171.01	0
TCGA.CM.6172.01	0
TCGA.CM.6674.01	0
TCGA.CM.6675.01	1
TCGA.CM.6676.01	0
TCGA.CM.6677.01	0
TCGA.CM.6678.01	0
TCGA.CM.6679.01	0
TCGA.CM.6680.01	0
TCGA.D5.5537.01	0
TCGA.D5.5538.01	0
TCGA.D5.5540.01	0
TCGA.D5.5541.01	0
TCGA.D5.6529.01	1
TCGA.D5.6530.01	1
TCGA.D5.6531.01	0
TCGA.D5.6532.01	0
TCGA.D5.6533.01	1
TCGA.D5.6534.01	1
TCGA.D5.6535.01	1
TCGA.D5.6536.01	1
TCGA.D5.6537.01	1
TCGA.D5.6538.01	0
TCGA.D5.6539.01	1
TCGA.D5.6540.01	0
TCGA.D5.6541.01	0
TCGA.D5.6898.01	0
TCGA.D5.6920.01	0
TCGA.D5.6922.01	0
TCGA.D5.6923.01	0
TCGA.D5.6924.01	0
TCGA.D5.6926.01	0
TCGA.D5.6927.01	0
TCGA.D5.6928.01	0
TCGA.D5.6929.01	1
TCGA.D5.6930.01	1
TCGA.D5.6931.01	1
TCGA.D5.6932.01	1
TCGA.D5.7000.01	0
TCGA.F4.6459.01	0
TCGA.F4.6460.01	0
TCGA.F4.6461.01	0
TCGA.F4.6463.01	0
TCGA.F4.6569.01	0
TCGA.F4.6570.01	0
TCGA.F4.6703.01	0
TCGA.F4.6805.01	0
TCGA.F4.6806.01	0
TCGA.F4.6807.01	0
TCGA.F4.6808.01	0
TCGA.F4.6809.01	0
TCGA.F4.6854.01	0
TCGA.F4.6855.01	0
TCGA.F4.6856.01	0
TCGA.G4.6293.01	0
TCGA.G4.6294.01	0
TCGA.G4.6295.01	0
TCGA.G4.6297.01	1
TCGA.G4.6298.01	1
TCGA.G4.6299.01	0
TCGA.G4.6302.01	1
TCGA.G4.6303.01	0
TCGA.G4.6304.01	0
TCGA.G4.6306.01	0
TCGA.G4.6307.01	0
TCGA.G4.6309.01	0
TCGA.G4.6310.01	0
TCGA.G4.6311.01	1
TCGA.G4.6314.01	0
TCGA.G4.6315.01	1
TCGA.G4.6317.01	0
TCGA.G4.6320.01	0
TCGA.G4.6321.01	0
TCGA.G4.6322.01	0
TCGA.G4.6323.01	0
TCGA.G4.6586.01	0
TCGA.G4.6588.01	0
TCGA.G4.6625.01	0
TCGA.G4.6626.01	0
TCGA.G4.6627.01	0
TCGA.G4.6628.01	0
TCGA.NH.A50T.01	0
TCGA.NH.A50U.01	1
TCGA.NH.A50V.01	0
TCGA.NH.A5IV.01	0
TCGA.NH.A6GA.01	0
TCGA.NH.A6GB.01	0
TCGA.NH.A6GC.01	0
TCGA.NH.A8F7.01	0
TCGA.NH.A8F8.01	0
TCGA.QG.A5YV.01	0
TCGA.QG.A5YW.01	0
TCGA.QG.A5YX.01	0
TCGA.QG.A5Z1.01	1
TCGA.QG.A5Z2.01	0
TCGA.SS.A7HO.01	0
TCGA.T9.A92H.01	1
TCGA.WS.AB45.01	0
TCGA.AH.6643.01	0
TCGA.AH.6897.01	0
TCGA.AH.6903.01	0
TCGA.BM.6198.01	0
TCGA.CI.6622.01	1
TCGA.CI.6623.01	0
TCGA.CI.6624.01	0
TCGA.CL.5917.01	1
TCGA.CL.5918.01	0
TCGA.DC.4745.01	0
TCGA.DC.4749.01	0
TCGA.DC.5337.01	0
TCGA.DC.5869.01	0
TCGA.DC.6154.01	1
TCGA.DC.6155.01	0
TCGA.DC.6156.01	1
TCGA.DC.6157.01	0
TCGA.DC.6158.01	1
TCGA.DC.6160.01	1
TCGA.DC.6681.01	1
TCGA.DC.6682.01	0
TCGA.DC.6683.01	1
TCGA.EF.5830.01	0
TCGA.EI.6506.01	1
TCGA.EI.6507.01	0
TCGA.EI.6508.01	1
TCGA.EI.6509.01	0
TCGA.EI.6510.01	1
TCGA.EI.6511.01	1
TCGA.EI.6512.01	0
TCGA.EI.6513.01	0
TCGA.EI.6514.01	0
TCGA.EI.6881.01	0
TCGA.EI.6882.01	0
TCGA.EI.6883.01	0
TCGA.EI.6884.01	0
TCGA.EI.6885.01	1
TCGA.EI.6917.01	0
TCGA.EI.7004.01	0
TCGA.F5.6464.01	0
TCGA.F5.6465.01	0
TCGA.F5.6571.01	0
TCGA.F5.6702.01	0
TCGA.F5.6810.01	0
TCGA.F5.6812.01	0
TCGA.F5.6813.01	0
TCGA.F5.6814.01	0
TCGA.F5.6861.01	0
TCGA.F5.6863.01	0
TCGA.F5.6864.01	0
TCGA.G5.6233.01	1
TCGA.G5.6235.01	0
TCGA.G5.6572.01	0
TCGA.G5.6641.01	0

## Sheet: TableS6
TF	target	importance
PRRX2	PTGES	80.2955200767388
PRRX2	HTRA1	51.2146827440932
PRRX2	CCDC71L	42.4846479418276
PRRX2	CRLF1	41.9096223601173
PRRX2	S100A4	41.0224377527219
PRRX2	LTBP1	40.4977446832217
PRRX2	IGFBP4	39.357198111157
PRRX2	SAMD11	38.5968458731534
PRRX2	ANGPTL2	37.5969795070787
PRRX2	FBLN2	35.4167869531286
PRRX2	SMAD9	35.0145663760484
PRRX2	PRKAR2B	32.483245131414
PRRX2	ENAH	31.2585364935076
PRRX2	CD9	30.3391579937148
PRRX2	FAM20C	29.9713548635031
PRRX2	SERPINE2	29.7061642349709
PRRX2	TSPAN2	29.1140026971545
PRRX2	BASP1	28.9333875108106
PRRX2	S100A6	27.8155972465999
PRRX2	IGFBP6	27.7264331563206
PRRX2	MASP1	27.0957096185533
PRRX2	SLC6A6	26.7371904078668
PRRX2	TWIST2	26.5093946962769
PRRX2	METRNL	25.9979798215211
PRRX2	ADAMTS2	25.2727488469195
PRRX2	TWIST1	25.2565903738005
PRRX2	TNC	25.147861175448
PRRX2	COPZ2	25.1465875683831
PRRX2	LBP	24.9718621431735
PRRX2	BACE1	24.9116540790223
PRRX2	RBP1	24.830011182087
PRRX2	TMEM37	23.8962246072594
PRRX2	CXCL6	23.6206852031733
PRRX2	OTULINL	23.5798284330216
PRRX2	EML1	23.4120817179821
PRRX2	BAMBI	22.7994716922571
PRRX2	STMN2	22.0451133535833
PRRX2	MEST	20.8547969386448
PRRX2	S100A10	20.6816145882273
PRRX2	IER5L	20.415538420012
PRRX2	CDKN1C	20.1869694254291

## Sheet: TableS7
Sample	MMP2+myCAF
SER.SILU.CC.P0011.PT.01	0.0130483997021701
SER.SILU.CC.P0050.PT.01	0.00847246820506053
SER.SILU.CC.P0076.PT.01	0.00990369973476175
SER.SILU.CC.P0093.PT.01	0.0104808740733566
SER.SILU.CC.P0100.PT.01	0.00755823064974446
SER.SILU.CC.P0102.PT.01	0.00838880907839528
SER.SILU.CC.P0104.PT.01	0.00659329299304383
SER.SILU.CC.P0106.PT.01	0.00972145593427648
SER.SILU.CC.P0107.PT.01	0.00784591537237247
SER.SILU.CC.P0109.PT.01	0.00992912796559952
SER.SILU.CC.P0010.PT.01	0.00899220255008793
SER.SILU.CC.P0110.PT.01	0.00563887987834853
SER.SILU.CC.P0112.PT.01	0.00876092234956381
SER.SILU.CC.P0113.PT.01	0.00897622260878369
SER.SILU.CC.P0114.PT.01	0.00821153292712028
SER.SILU.CC.P0115.PT.01	0.0100956470464131
SER.SILU.CC.P0116.PT.01	0.0087076184956328
SER.SILU.CC.P0117.PT.01	0.00863396974690897
SER.SILU.CC.P0118.PT.01	0.00839142712053298
SER.SILU.CC.P0119.PT.01	0.0115261818996815
SER.SILU.CC.P0122.PT.01	0.00767672597698476
SER.SILU.CC.P0123.PT.01	0.00757451398642538
SER.SILU.CC.P0124.PT.01	0.00798047978990878
SER.SILU.CC.P0125.PT.01	0.008271801683571
SER.SILU.CC.P0127.PT.01	0.00842025129408893
SER.SILU.CC.P0128.PT.01	0.00739151597904538
SER.SILU.CC.P0129.PT.01	0.00861913841206972
SER.SILU.CC.P0130.PT.01	0.00888006044248498
SER.SILU.CC.P0131.PT.01	0.00768458287827652
SER.SILU.CC.P0132.PT.01	0.00925985923725171
SER.SILU.CC.P0133.PT.01	0.00917189329338354
SER.SILU.CC.P0134.PT.01	0.00736641235786086
SER.SILU.CC.P0135.PT.01	0.00809614598530571
SER.SILU.CC.P0136.PT.01	0.0142681245949851
SER.SILU.CC.P0137.PT.01	0.00802335734470763
SER.SILU.CC.P0138.PT.01	0.00692657848257125
SER.SILU.CC.P0139.PT.01	0.00740237461121697
SER.SILU.CC.P0013.PT.01	0.0134107411370435
SER.SILU.CC.P0140.PT.01	0.0141508712533408
SER.SILU.CC.P0141.PT.01	0.00883166917061307
SER.SILU.CC.P0142.PT.01	0.00743433591643093
SER.SILU.CC.P0143.PT.01	0.00938140449451561
SER.SILU.CC.P0144.PT.01	0.00839898659574258
SER.SILU.CC.P0145.PT.01	0.0101557458900297
SER.SILU.CC.P0147.PT.01	0.00853582070730292
SER.SILU.CC.P0148.PT.01	0.00747949253622075
SER.SILU.CC.P0149.PT.01	0.0104562735226001
SER.SILU.CC.P0151.PT.01	0.011162193629511
SER.SILU.CC.P0154.PT.01	0.0100600254159286
SER.SILU.CC.P0155.PT.01	0.00868958550022865
SER.SILU.CC.P0156.PT.01	0.0111208225174306
SER.SILU.CC.P0157.PT.01	0.0115838067013313
SER.SILU.CC.P0158.PT.01	0.0104138796125212
SER.SILU.CC.P0159.PT.01	0.00541276897245401
SER.SILU.CC.P0015.PT.01	0.0166565458341195
SER.SILU.CC.P0160.PT.01	0.0118151796695411
SER.SILU.CC.P0161.PT.01	0.00989545053692146
SER.SILU.CC.P0163.PT.01	0.0115672790133724
SER.SILU.CC.P0164.PT.01	0.00784771126323074
SER.SILU.CC.P0165.PT.01	0.00725991797681693
SER.SILU.CC.P0167.PT.01	0.0196232087549328
SER.SILU.CC.P0168.PT.01	0.00804104191267808
SER.SILU.CC.P0169.PT.01	0.00611564156519772
SER.SILU.CC.P0016.PT.01	0.010786454503046
SER.SILU.CC.P0170.PT.01	0.0206913217310163
SER.SILU.CC.P0173.PT.01	0.00849377684122313
SER.SILU.CC.P0174.PT.01	0.00749943647127666
SER.SILU.CC.P0176.PT.01	0.0136149649026662
SER.SILU.CC.P0177.PT.01	0.0121152260761555
SER.SILU.CC.P0178.PT.01	0.0103027450021029
SER.SILU.CC.P0179.PT.01	0.00875267544721623
SER.SILU.CC.P0180.PT.01	0.00645803081992676
SER.SILU.CC.P0181.PT.01	0.00610687259442744
SER.SILU.CC.P0182.PT.01	0.0115844906606699
SER.SILU.CC.P0185.PT.01	0.0065226716855743
SER.SILU.CC.P0188.PT.01	0.00648319664965506
SER.SILU.CC.P0189.PT.01	0.0102577570637132
SER.SILU.CC.P0018.PT.01	0.00796860299382236
SER.SILU.CC.P0190.PT.01	0.00786137726270422
SER.SILU.CC.P0191.PT.01	0.00733168527930493
SER.SILU.CC.P0192.PT.01	0.00821485596094891
SER.SILU.CC.P0193.PT.01	0.0104286270998312
SER.SILU.CC.P0195.PT.01	0.00823427211279117
SER.SILU.CC.P0198.PT.01	0.00745147692108858
SER.SILU.CC.P0199.PT.01	0.00752332977404389
SER.SILU.CC.P0019.PT.01	0.00919979856604364
SER.SILU.CC.P0200.PT.01	0.00790434259214597
SER.SILU.CC.P0201.PT.01	0.0107538888327279
SER.SILU.CC.P0202.PT.01	0.00874381400996818
SER.SILU.CC.P0203.PT.01	0.00598545163787811
SER.SILU.CC.P0204.PT.01	0.0104369202693046
SER.SILU.CC.P0205.PT.01	0.0085137700183466
SER.SILU.CC.P0206.PT.01	0.0106468783819449
SER.SILU.CC.P0207.PT.01	0.00700503093981239
SER.SILU.CC.P0209.PT.01	0.0137591205743093
SER.SILU.CC.P0020.PT.01	0.00775275772303741
SER.SILU.CC.P0210.PT.01	0.00816897777230976
SER.SILU.CC.P0211.PT.01	0.00559770350487403
SER.SILU.CC.P0212.PT.01	0.00836658716139781
SER.SILU.CC.P0214.PT.01	0.00586544726310049
SER.SILU.CC.P0215.PT.01	0.00816110139793931
SER.SILU.CC.P0217.PT.01	0.00726644446195538
SER.SILU.CC.P0218.PT.01	0.00700366233556355
SER.SILU.CC.P0219.PT.01	0.0113538979925844
SER.SILU.CC.P0021.PT.01	0.0122943457865265
SER.SILU.CC.P0220.PT.01	0.00673260417010767
SER.SILU.CC.P0223.PT.01	0.00992675262420497
SER.SILU.CC.P0224.PT.01	0.0101674704874437
SER.SILU.CC.P0225.PT.01	0.00599360915506228
SER.SILU.CC.P0226.PT.01	0.00878202558497566
SER.SILU.CC.P0227.PT.01	0.00675360716067126
SER.SILU.CC.P0228.PT.01	0.00578165201378322
SER.SILU.CC.P0229.PT.01	0.00919848564228879
SER.SILU.CC.P0022.PT.01	0.00969303751114548
SER.SILU.CC.P0230.PT.01	0.00891183692851596
SER.SILU.CC.P0231.PT.01	0.00809093102547352
SER.SILU.CC.P0232.PT.01	0.00612037510626024
SER.SILU.CC.P0233.PT.01	0.0157561680967065
SER.SILU.CC.P0234.PT.01	0.01519020207249
SER.SILU.CC.P0236.PT.01	0.00761607100155287
SER.SILU.CC.P0237.PT.01	0.00896146390573459
SER.SILU.CC.P0238.PT.01	0.00644617017247836
SER.SILU.CC.P0239.PT.01	0.00585216241544881
SER.SILU.CC.P0023.PT.01	0.0101293894895699
SER.SILU.CC.P0241.PT.01	0.00827735528315161
SER.SILU.CC.P0242.PT.01	0.00930946844019815
SER.SILU.CC.P0243.PT.01	0.00642515844160716
SER.SILU.CC.P0245.PT.01	0.0107379049675735
SER.SILU.CC.P0246.PT.01	0.0079897224358413
SER.SILU.CC.P0247.PT.01	0.00614484729258456
SER.SILU.CC.P0248.PT.01	0.0114575652997487
SER.SILU.CC.P0024.PT.01	0.0100238562201597
SER.SILU.CC.P0250.PT.01	0.0061833784449997
SER.SILU.CC.P0252.PT.01	0.00551093171912528
SER.SILU.CC.P0253.PT.01	0.00774202166102947
SER.SILU.CC.P0254.PT.01	0.00741246810882528
SER.SILU.CC.P0256.PT.01	0.0107361798720109
SER.SILU.CC.P0258.PT.01	0.0103260335602167
SER.SILU.CC.P0259.PT.01	0.0070973851543652
SER.SILU.CC.P0025.PT.01	0.0133995007537044
SER.SILU.CC.P0260.PT.01	0.00763359611460264
SER.SILU.CC.P0261.PT.01	0.00610968903352291
SER.SILU.CC.P0262.PT.01	0.00574968254828116
SER.SILU.CC.P0263.PT.01	0.00541503780587769
SER.SILU.CC.P0265.PT.01	0.00735679482920878
SER.SILU.CC.P0266.PT.01	0.0052971142290372
SER.SILU.CC.P0268.PT.01	0.00690025014212011
SER.SILU.CC.P0269.PT.01	0.00634291256612559
SER.SILU.CC.P0026.PT.01	0.00662128356653404
SER.SILU.CC.P0270.PT.01	0.00504063472190527
SER.SILU.CC.P0271.PT.01	0.00816427684374148
SER.SILU.CC.P0272.PT.01	0.00804913254488314
SER.SILU.CC.P0273.PT.01	0.0113598438058592
SER.SILU.CC.P0274.PT.01	0.012589313131253
SER.SILU.CC.P0275.PT.01	0.00608015266775884
SER.SILU.CC.P0276.PT.01	0.0132730105068969
SER.SILU.CC.P0277.PT.01	0.0103319799824228
SER.SILU.CC.P0278.PT.01	0.00768551118938247
SER.SILU.CC.P0279.PT.01	0.00791434740530892
SER.SILU.CC.P0027.PT.01	0.00780164107916009
SER.SILU.CC.P0280.PT.01	0.00734722971744871
SER.SILU.CC.P0281.PT.01	0.00735315227671732
SER.SILU.CC.P0283.PT.01	0.00627353596081652
SER.SILU.CC.P0284.PT.01	0.00822393915785482
SER.SILU.CC.P0285.PT.01	0.00556244165394226
SER.SILU.CC.P0286.PT.01	0.00670056679690081
SER.SILU.CC.P0287.PT.01	0.00775009415033161
SER.SILU.CC.P0288.PT.01	0.0100779291774218
SER.SILU.CC.P0289.PT.01	0.00866625191268462
SER.SILU.CC.P0290.PT.01	0.0127149388848611
SER.SILU.CC.P0291.PT.01	0.00682100631187055
SER.SILU.CC.P0292.PT.01	0.0115399572839592
SER.SILU.CC.P0293.PT.01	0.00821907785713563
SER.SILU.CC.P0294.PT.01	0.00830196661324662
SER.SILU.CC.P0295.PT.01	0.00663924335081223
SER.SILU.CC.P0296.PT.01	0.0065019034972038
SER.SILU.CC.P0297.PT.01	0.00760050397157914
SER.SILU.CC.P0298.PT.01	0.0094278162163867
SER.SILU.CC.P0299.PT.01	0.0103271898977502
SER.SILU.CC.P0029.PT.01	0.0114585968141898
SER.SILU.CC.P0002.PT.01	0.0111693016649829
SER.SILU.CC.P0300.PT.01	0.00856646334195344
SER.SILU.CC.P0301.PT.01	0.0103820572574134
SER.SILU.CC.P0304.PT.01	0.0102253829136504
SER.SILU.CC.P0305.PT.01	0.00552521251134028
SER.SILU.CC.P0306.PT.01	0.00898515304949627
SER.SILU.CC.P0307.PT.01	0.00614206066033195
SER.SILU.CC.P0309.PT.01	0.00584598995458652
SER.SILU.CC.P0030.PT.01	0.00841872030857067
SER.SILU.CC.P0310.PT.01	0.00711665826237265
SER.SILU.CC.P0311.PT.01	0.00722245181039351
SER.SILU.CC.P0313.PT.01	0.00614349271397975
SER.SILU.CC.P0314.PT.01	0.0108422726097905
SER.SILU.CC.P0315.PT.01	0.0108500908313787
SER.SILU.CC.P0316.PT.01	0.0102958895505818
SER.SILU.CC.P0317.PT.01	0.00802643981456012
SER.SILU.CC.P0318.PT.01	0.00736965607125357
SER.SILU.CC.P0319.PT.01	0.00935984474186408
SER.SILU.CC.P0031.PT.01	0.00534565428358285
SER.SILU.CC.P0320.PT.01	0.00602630315735039
SER.SILU.CC.P0321.PT.01	0.00797873319755397
SER.SILU.CC.P0322.PT.01	0.00901359371211464
SER.SILU.CC.P0323.PT.01	0.00733869875271896
SER.SILU.CC.P0324.PT.01	0.005422555535737
SER.SILU.CC.P0325.PT.01	0.00657926392222295
SER.SILU.CC.P0326.PT.01	0.00854486673972651
SER.SILU.CC.P0327.PT.01	0.00717365302379426
SER.SILU.CC.P0328.PT.01	0.00710115664270489
SER.SILU.CC.P0329.PT.01	0.00723952371136018
SER.SILU.CC.P0032.PT.01	0.0174531650235199
SER.SILU.CC.P0330.PT.01	0.0106583259496055
SER.SILU.CC.P0331.PT.01	0.00740343145112662
SER.SILU.CC.P0332.PT.01	0.00551686920667044
SER.SILU.CC.P0333.PT.01	0.00740705898322774
SER.SILU.CC.P0334.PT.01	0.00696945095179934
SER.SILU.CC.P0335.PT.01	0.00768288588905424
SER.SILU.CC.P0336.PT.01	0.00589049436576636
SER.SILU.CC.P0339.PT.01	0.00650205254018638
SER.SILU.CC.P0340.PT.01	0.00772036332725312
SER.SILU.CC.P0341.PT.01	0.00657455833043935
SER.SILU.CC.P0342.PT.01	0.00880498427586305
SER.SILU.CC.P0343.PT.01	0.00810707060371014
SER.SILU.CC.P0344.PT.01	0.00794872137518561
SER.SILU.CC.P0345.PT.01	0.00618227768517912
SER.SILU.CC.P0346.PT.01	0.00908596139722342
SER.SILU.CC.P0348.PT.01	0.00820974162885348
SER.SILU.CC.P0349.PT.01	0.00607424290144027
SER.SILU.CC.P0350.PT.01	0.00577473326745218
SER.SILU.CC.P0351.PT.01	0.00677988908812196
SER.SILU.CC.P0352.PT.01	0.011236818503004
SER.SILU.CC.P0353.PT.01	0.00811009225380051
SER.SILU.CC.P0354.PT.01	0.0101605952430548
SER.SILU.CC.P0355.PT.01	0.00929233811210254
SER.SILU.CC.P0356.PT.01	0.011274864601263
SER.SILU.CC.P0357.PT.01	0.00963050822613956
SER.SILU.CC.P0360.PT.01	0.00729997059821257
SER.SILU.CC.P0361.PT.01	0.00657448626573127
SER.SILU.CC.P0362.PT.01	0.00895035840230427
SER.SILU.CC.P0364.PT.01	0.00838481021268382
SER.SILU.CC.P0366.PT.01	0.0118051289407482
SER.SILU.CC.P0368.PT.01	0.00584343719764321
SER.SILU.CC.P0369.PT.01	0.0104439314446915
SER.SILU.CC.P0036.PT.01	0.00987320265424615
SER.SILU.CC.P0370.PT.01	0.00782545502682313
SER.SILU.CC.P0372.PT.01	0.00773385931772028
SER.SILU.CC.P0373.PT.01	0.00695562935858003
SER.SILU.CC.P0375.PT.01	0.00669136082785763
SER.SILU.CC.P0376.PT.01	0.00636922065718324
SER.SILU.CC.P0377.PT.01	0.00949272133371337
SER.SILU.CC.P0378.PT.01	0.00560349572522115
SER.SILU.CC.P0379.PT.01	0.00602246636111582
SER.SILU.CC.P0037.PT.01	0.0062220637311801
SER.SILU.CC.P0380.PT.01	0.0088701746083814
SER.SILU.CC.P0383.PT.01	0.0100992733524277
SER.SILU.CC.P0384.PT.01	0.00844995156462488
SER.SILU.CC.P0386.PT.01	0.00495540562849525
SER.SILU.CC.P0387.PT.01	0.00529296746651879
SER.SILU.CC.P0388.PT.01	0.00556820417973217
SER.SILU.CC.P0389.PT.01	0.0088744762524953
SER.SILU.CC.P0038.PT.01	0.00777810029024189
SER.SILU.CC.P0390.PT.01	0.00578919620011282
SER.SILU.CC.P0391.PT.01	0.00555594002327874
SER.SILU.CC.P0392.PT.01	0.0060742113573443
SER.SILU.CC.P0393.PT.01	0.00550665765434497
SER.SILU.CC.P0394.PT.01	0.006276551527127
SER.SILU.CC.P0395.PT.01	0.00708417948087718
SER.SILU.CC.P0396.PT.01	0.00720318460567774
SER.SILU.CC.P0397.PT.01	0.00860415920305854
SER.SILU.CC.P0398.PT.01	0.00674193945480193
SER.SILU.CC.P0039.PT.01	0.0087291907853285
SER.SILU.CC.P0400.PT.01	0.00670324446641318
SER.SILU.CC.P0401.PT.01	0.0069580803268899
SER.SILU.CC.P0402.PT.01	0.0079059812049377
SER.SILU.CC.P0403.PT.01	0.00913376537872667
SER.SILU.CC.P0404.PT.01	0.00927531800866353
SER.SILU.CC.P0405.PT.01	0.00873296111202413
SER.SILU.CC.P0406.PT.01	0.00949111256502623
SER.SILU.CC.P0407.PT.01	0.00737318079212091
SER.SILU.CC.P0408.PT.01	0.00784987127757003
SER.SILU.CC.P0040.PT.01	0.00832785155892857
SER.SILU.CC.P0410.PT.01	0.00823592981236038
SER.SILU.CC.P0411.PT.01	0.00632121022784656
SER.SILU.CC.P0413.PT.01	0.0103809680926308
SER.SILU.CC.P0414.PT.01	0.0113343389861795
SER.SILU.CC.P0415.PT.01	0.00837622324783121
SER.SILU.CC.P0416.PT.01	0.00605492840389841
SER.SILU.CC.P0417.PT.01	0.00720026257466734
SER.SILU.CC.P0418.PT.01	0.00821067345585417
SER.SILU.CC.P0420.PT.01	0.00803415115196688
SER.SILU.CC.P0421.PT.01	0.00738191536000888
SER.SILU.CC.P0422.PT.01	0.00627148754812284
SER.SILU.CC.P0423.PT.01	0.0104539044722108
SER.SILU.CC.P0424.PT.01	0.00673638561701922
SER.SILU.CC.P0426.PT.01	0.0056593977919035
SER.SILU.CC.P0427.PT.01	0.00655797807711493
SER.SILU.CC.P0428.PT.01	0.00904138180990055
SER.SILU.CC.P0429.PT.01	0.00941612427202057
SER.SILU.CC.P0431.PT.01	0.00661037576719141
SER.SILU.CC.P0433.PT.01	0.00690311561470583
SER.SILU.CC.P0434.PT.01	0.0107537174556834
SER.SILU.CC.P0435.PT.01	0.010957579337132
SER.SILU.CC.P0436.PT.01	0.00719946379686314
SER.SILU.CC.P0438.PT.01	0.00924628334301523
SER.SILU.CC.P0439.PT.01	0.00987662975503707
SER.SILU.CC.P0440.PT.01	0.00773408583326901
SER.SILU.CC.P0441.PT.01	0.00628155855988335
SER.SILU.CC.P0442.PT.01	0.00626250428047253
SER.SILU.CC.P0443.PT.01	0.00702240494559555
SER.SILU.CC.P0444.PT.01	0.00709651910398788
SER.SILU.CC.P0446.PT.01	0.00717737982483681
SER.SILU.CC.P0450.PT.01	0.006935725104529
SER.SILU.CC.P0451.PT.01	0.0105501937960998
SER.SILU.CC.P0452.PT.01	0.00803582653652068
SER.SILU.CC.P0045.PT.01	0.0102136873468624
SER.SILU.CC.P0047.PT.01	0.00814401539139487
SER.SILU.CC.P0004.PT.01	0.0121399708667739
SER.SILU.CC.P0051.PT.01	0.0106123975717871
SER.SILU.CC.P0052.PT.01	0.0166105183005123
SER.SILU.CC.P0053.PT.01	0.00766860838395366
SER.SILU.CC.P0056.PT.01	0.00948600586952644
SER.SILU.CC.P0057.PT.01	0.0084080629432206
SER.SILU.CC.P0058.PT.01	0.0096099848076735
SER.SILU.CC.P0059.PT.01	0.00966558491623485
SER.SILU.CC.P0005.PT.01	0.0072201822777554
SER.SILU.CC.P0061.PT.01	0.00907279404784175
SER.SILU.CC.P0062.PT.01	0.00812722174635118
SER.SILU.CC.P0063.PT.01	0.00801465197986641
SER.SILU.CC.P0066.PT.01	0.00998535448498636
SER.SILU.CC.P0067.PT.01	0.00799230272557597
SER.SILU.CC.P0069.PT.01	0.00680985940414316
SER.SILU.CC.P0070.PT.01	0.00742219058146251
SER.SILU.CC.P0072.PT.01	0.00960515796352703
SER.SILU.CC.P0074.PT.01	0.00803840243703381
SER.SILU.CC.P0075.PT.01	0.00990354078655281
SER.SILU.CC.P0077.PT.01	0.00847645552625348
SER.SILU.CC.P0079.PT.01	0.0102862753922214
SER.SILU.CC.P0007.PT.01	0.0068821361065789
SER.SILU.CC.P0080.PT.01	0.00854757317466988
SER.SILU.CC.P0081.PT.01	0.00850948098201982
SER.SILU.CC.P0083.PT.01	0.0102941952048701
SER.SILU.CC.P0084.PT.01	0.00999297780351337
SER.SILU.CC.P0087.PT.01	0.010884539489819
SER.SILU.CC.P0088.PT.01	0.00687427805760445
SER.SILU.CC.P0089.PT.01	0.00957921529409981
SER.SILU.CC.P0090.PT.01	0.0101669086707706
SER.SILU.CC.P0095.PT.01	0.0060816512526879
SER.SILU.CC.P0099.PT.01	0.0109821184497395
SER.SILU.CC.P0009.PT.01	0.00769827874879288
X01CO001	0.00392279157214775
X01CO005	0.0041089442085577
X01CO006	0.00357525652996975
X01CO008	0.00330088720036111
X01CO013	0.00308647335122572
X01CO014	0.00412979180009388
X01CO015	0.00442785990563173
X01CO019	0.0041958975474622
X01CO022	0.00424491280680818
X05CO002	0.00409688504555146
X05CO003	0.00381210329844601
X05CO005	0.00496818237519584
X05CO006	0.00384824599200799
X05CO007	0.00450572253508099
X05CO011	0.00438442317940326
X05CO014	0.00335022123178715
X05CO015	0.00447481541011818
X05CO020	0.00392063926539284
X05CO026	0.00393623478887535
X05CO028	0.00474731375621726
X05CO029	0.00416451365102493
X05CO032	0.00570932703716622
X05CO033	0.00477131654725589
X05CO034	0.00476421154235506
X05CO035	0.00423190276128242
X05CO037	0.00448930384272414
X05CO039	0.00339192861109784
X05CO041	0.00371332689014531
X05CO044	0.00469640870814034
X05CO045	0.00491731442404429
X05CO047	0.00422207233312475
X05CO048	0.00486169424471487
X05CO049	0.00362790895629247
X05CO050	0.00428518243539506
X05CO053	0.00461750744608142
X05CO054	0.00372305319612267
X05CO055	0.00509080205696841
X06CO001	0.00433758246230742
X06CO002	0.00467072292685805
X09CO005	0.00383399652931083
X09CO006	0.00426044949784352
X09CO008	0.00386740662204007
X09CO011	0.00389588075874138
X09CO013	0.00417805029747167
X09CO014	0.00387831250607899
X09CO015	0.0041476640646463
X09CO018	0.0046941850791191
X09CO019	0.00476622231072435
X09CO022	0.00388933640038675
X11CO005	0.00445046305499553
X11CO007	0.00422417011241288
X11CO008	0.00683237588821415
X11CO010	0.00451711461361755
X11CO018	0.00422338982097862
X11CO019	0.004642824740702
X11CO020	0.0042535271128602
X11CO021	0.00429640600794641
X11CO022	0.00347537468273382
X11CO027	0.00516708184523178
X11CO030	0.00469174771290146
X11CO031	0.00458368834910161
X11CO032	0.00434370351822925
X11CO033	0.0041262755010971
X11CO036	0.00483228547856907
X11CO037	0.00443082016954164
X11CO039	0.00459859094209116
X11CO042	0.00429705064116813
X11CO043	0.00459132989754179
X11CO044	0.00422644773240736
X11CO045	0.0043275273444991
X11CO047	0.00437186177983956
X11CO048	0.00390404531785557
X11CO051	0.0037805315463869
X11CO052	0.00412931364584743
X11CO053	0.00398851196526352
X11CO054	0.00385518901518191
X11CO057	0.00416556682336879
X11CO058	0.00426177959165551
X11CO059	0.00469570635898189
X11CO060	0.00403794076394649
X11CO061	0.00530830095836421
X11CO062	0.00452321910458598
X11CO070	0.0051397902888865
X11CO072	0.00434154089823411
X11CO077	0.00523826809453996
X11CO079	0.00436279651502107
X14CO002	0.00472231967174644
X14CO003	0.00341142171168764
X14CO005	0.00502295239677002
X15CO001	0.00411014599992033
X15CO002	0.00402521937128395
X16CO002	0.00483051165754151
X16CO003	0.00467640928915615
X16CO006	0.00396794140546884
X16CO011	0.00428673877854576
X16CO012	0.00500093528715634
X20CO001	0.00463489041420556
X20CO003	0.00479077009432521
X20CO004	0.00422558823757217
X20CO007	0.00390955618247333
X21CO006	0.00459872820048757
X21CO007	0.0043368591115922
X22CO004	0.00388818166537677
X22CO006	0.00416835478341203
X24CO005	0.0065439331887317
X27CO004	0.00429262284827489
GSM437093	0.0512865232333435
GSM437094	0.0531020267331016
GSM437095	0.0511808205947375
GSM437096	0.0516170635843243
GSM437097	0.0499949857690234
GSM437098	0.0525954409109143
GSM437099	0.0519279380393078
GSM437100	0.0502154561451683
GSM437101	0.0518123609810413
GSM437102	0.0558647541643554
GSM437103	0.0512580620527162
GSM437104	0.0519595689304168
GSM437105	0.0523283418583389
GSM437106	0.0524161544442701
GSM437107	0.0518235089033054
GSM437108	0.0515012439318476
GSM437109	0.0533392693010662
GSM437110	0.0535913242238293
GSM437111	0.055597663388027
GSM437112	0.0515731918228607
GSM437113	0.054932499266786
GSM437114	0.0506321810811614
GSM437115	0.0521390337030152
GSM437116	0.0529568458961127
GSM437117	0.0524541509169211
GSM437118	0.0532957407309327
GSM437119	0.0566117018535101
GSM437120	0.0485119434124427
GSM437121	0.052967917183674
GSM437122	0.0511269111000435
GSM437123	0.0510965953966617
GSM437124	0.0551482064666921
GSM437125	0.0533079295359038
GSM437126	0.0528431609885559
GSM437127	0.054564003413492
GSM437128	0.0511570922020791
GSM437129	0.0498140393894231
GSM437130	0.0549229810691825
GSM437131	0.0537574990862966
GSM437132	0.0517924805265078
GSM437133	0.0551875455638741
GSM437134	0.0557125933880952
GSM437135	0.0574395309811161
GSM437136	0.0526748470847967
GSM437137	0.0519449048246772
GSM437138	0.0536335095005983
GSM437139	0.0518506716393359
GSM437140	0.0526900627477959
GSM437141	0.0513396041946108
GSM437142	0.0532428982941208
GSM437143	0.0513699668720026
GSM437144	0.053371875844705
GSM437145	0.0548958771488498
GSM437146	0.0514510936373948
GSM437147	0.0521538110442361
GSM437148	0.0524804850400814
GSM437149	0.052735044224759
GSM437150	0.057274503982599
GSM437151	0.0533014474026589
GSM437152	0.0551832704776477
GSM437153	0.0568302891247657
GSM437154	0.0548902564850996
GSM437155	0.0549309474593538
GSM437156	0.0544389395793428
GSM437157	0.0521911488159894
GSM437158	0.0523683839350129
GSM437159	0.0523444141110187
GSM437160	0.0529054553267211
GSM437161	0.0509243548725889
GSM437162	0.0528590069415076
GSM437163	0.0545821056612395
GSM437164	0.0543181339323256
GSM437165	0.0525268549558673
GSM437166	0.0528217918566489
GSM437167	0.0524466309676393
GSM437168	0.0521117710428949
GSM437169	0.0535998691025444
GSM437170	0.0528788077515061
GSM437171	0.0514309204699692
GSM437172	0.0518846619612623
GSM437173	0.05386493436187
GSM437174	0.0559929925961674
GSM437175	0.052593888248257
GSM437176	0.0522830739396017
GSM437177	0.0518668053126901
GSM437178	0.052550358099782
GSM437179	0.0537800063269574
GSM437180	0.0530763328439112
GSM437181	0.0533361952519274
GSM437182	0.0521486598260473
GSM437183	0.0519093199036395
GSM437184	0.0523683499000271
GSM437185	0.0540446553566524
GSM437186	0.0511716550835275
GSM437187	0.0520484455817956
GSM437188	0.0542429672151267
GSM437189	0.0553548371993858
GSM437190	0.0542011778354697
GSM437191	0.0529480209809138
GSM437192	0.0532843453471295
GSM437193	0.048983349589111
GSM437194	0.0528451873181782
GSM437195	0.0535320235408908
GSM437196	0.0529892972372061
GSM437197	0.0564249153105352
GSM437198	0.0527229328742487
GSM437199	0.0538976218227622
GSM437200	0.0546160733431523
GSM437201	0.0595934265744443
GSM437202	0.0539149664770137
GSM437203	0.0527249901481643
GSM437204	0.0523486347858407
GSM437205	0.0545781903901858
GSM437206	0.0527851540882687
GSM437207	0.0528176853743479
GSM437208	0.0530663836857395
GSM437209	0.0537704973405925
GSM437210	0.053277067090476
GSM437211	0.051275481901518
GSM437212	0.0539001021733878
GSM437213	0.0532015188964195
GSM437214	0.0546240491931765
GSM437215	0.0536797686365584
GSM437216	0.047942097340863
GSM437217	0.0495890462994162
GSM437218	0.0520698839933992
GSM437219	0.0517969960106941
GSM437220	0.0543126700609488
GSM437221	0.0518918197184667
GSM437222	0.0535317753280799
GSM437223	0.0551316539551515
GSM437224	0.0532361137639759
GSM437225	0.0522838835995381
GSM437226	0.0552069908374197
GSM437227	0.0531001417202245
GSM437228	0.0535190783966642
GSM437229	0.0522062525337913
GSM437230	0.0526331113796594
GSM437231	0.0533257746303112
GSM437232	0.053059525129716
GSM437233	0.0512219171207179
GSM437234	0.0527662800755671
GSM437235	0.05172054729804
GSM437236	0.0534202425727599
GSM437237	0.0522646430522642
GSM437238	0.0527885982440484
GSM437239	0.0528215851465279
GSM437240	0.0527990123103424
GSM437241	0.0531328602211392
GSM437242	0.0529936073526797
GSM437243	0.0541588456751603
GSM437244	0.0523101900197195
GSM437245	0.053546581731159
GSM437246	0.0512769192925743
GSM437247	0.0542909827625959
GSM437248	0.0512549259137894
GSM437249	0.0521837461769237
GSM437250	0.0535331133593498
GSM437251	0.0499059381103241
GSM437252	0.0534361438581779
GSM437253	0.0519561086142718
GSM437254	0.052558209486172
GSM437255	0.0523179785697986
GSM437256	0.0518905368001509
GSM437257	0.0506872512788779
GSM437258	0.0525429729812945
GSM437259	0.0538697745885678
GSM437260	0.0529927322657575
GSM437261	0.0532377103087554
GSM437262	0.0549104061862069
GSM437263	0.0533884159179948
GSM437264	0.0522558748790744
GSM437265	0.0535013328281033
GSM437266	0.0525128204041725
GSM437267	0.0532653979859023
GSM437268	0.0520940159272263
GSM437269	0.0498773470193612
GSM358341	0.0352623226878032
GSM358342	0.0424394077708139
GSM358343	0.038018392043721
GSM358344	0.0412381876151001
GSM358345	0.0373052548022427
GSM358346	0.038294549780739
GSM358347	0.0383053682304895
GSM358348	0.0347140548356452
GSM358349	0.0364399716126541
GSM358350	0.0369125658681376
GSM358351	0.0390885302800492
GSM358352	0.0400905290215888
GSM358353	0.0353980565438847
GSM358354	0.0362617327433748
GSM358355	0.036395344664804
GSM358356	0.0384020663218124
GSM358357	0.0374944730104529
GSM358358	0.0396405838682472
GSM358359	0.0370783933882624
GSM358360	0.0383802365882253
GSM358361	0.0377473582411815
GSM358362	0.0374480348030608
GSM358363	0.0350033764604356
GSM358364	0.0433767217903365
GSM358365	0.0335108159371979
GSM358366	0.0391790188768094
GSM358367	0.0396900471284161
GSM358368	0.0370103424322126
GSM358369	0.0328625490149702
GSM358370	0.0362768607123324
GSM358371	0.0356133087012771
GSM358372	0.0314770893614644
GSM358373	0.0365901216832433
GSM358374	0.0323212120757125
GSM358375	0.0326019664034143
GSM358376	0.0318807508721472
GSM358377	0.031227757274017
GSM358378	0.0363029184920969
GSM358379	0.0342667088598257
GSM358380	0.0344465313240538
GSM358381	0.0389190788854997
GSM358382	0.0368777620451734
GSM358383	0.0358871847193669
GSM358384	0.036904408346605
GSM358385	0.0357678874212906
GSM358386	0.0357749874110257
GSM358387	0.042987824753152
GSM358388	0.0413313433384269
GSM358389	0.0416008199623415
GSM358390	0.0404592277645137
GSM358391	0.0409079779375755
GSM358392	0.0415309422160246
GSM358393	0.0378744856545709
GSM358394	0.0449275722606369
GSM358395	0.0415410891602383
GSM358396	0.0372520016299094
GSM358397	0.0400847020904021
GSM358398	0.0366480484360399
GSM358399	0.0395031094683344
GSM358400	0.0378914441930482
GSM358401	0.0377231926575125
GSM358402	0.037678580929743
GSM358403	0.0395889265650518
GSM358404	0.0413051648483861
GSM358405	0.0416200514667548
GSM358406	0.0388792086649545
GSM358407	0.0429988510103349
GSM358408	0.037154704389125
GSM358409	0.0395244543057913
GSM358410	0.0358266302898151
GSM358411	0.038969387179814
GSM358412	0.0378761761619023
GSM358413	0.0358524084863447
GSM358414	0.0392630935912825
GSM358415	0.0434594454906628
GSM358416	0.0391711776654015
GSM358417	0.034714633476533
GSM358418	0.040628574950026
GSM358419	0.0404836687386302
GSM358420	0.0389425120742779
GSM358421	0.0419992813628435
GSM358422	0.0386123110940319
GSM358423	0.0397769901799613
GSM358424	0.0381067209793546
GSM358425	0.0451164842338752
GSM358426	0.040022683743781
GSM358427	0.0404148060581864
GSM358428	0.0452645944348862
GSM358429	0.0389360506300056
GSM358430	0.0340583509826733
GSM358431	0.0388607184450591
GSM358432	0.0358111320096757
GSM358433	0.0412716127273491
GSM358434	0.0394725371682756
GSM358435	0.04090400878692
GSM358436	0.0433317614040513
GSM358437	0.0381996475870051
GSM358438	0.0452795556812094
GSM358439	0.0367296977161317
GSM358440	0.0316232056555926
GSM358441	0.0377808452981904
GSM358442	0.0391685380893367
GSM358443	0.0387164510661235
GSM358444	0.0372661024620431
GSM358445	0.033976390754588
GSM358446	0.0399597267393798
GSM358447	0.0336896379404798
GSM358448	0.0380188875993141
GSM358449	0.0368838960009514
GSM358450	0.0333658111460892
GSM358451	0.0389272547405334
GSM358452	0.0340402268047854
GSM358453	0.0322052934347086
GSM358454	0.0385572302568939
GSM358455	0.037164916650289
GSM358456	0.0344284689089299
GSM358457	0.0349959251180449
GSM358458	0.0364610384036453
GSM358459	0.0370363817548133
GSM358460	0.0387417349425188
GSM358461	0.0355238329739746
GSM358462	0.0354935692297934
GSM358463	0.0357899564675264
GSM358464	0.0333896797250897
GSM358465	0.0330302334182661
GSM358466	0.0373906372180589
GSM358467	0.041249673986781
GSM358468	0.0367526488068411
GSM358469	0.0401471847580423
GSM358470	0.0379166986893748
GSM358471	0.0385484625000853
GSM358472	0.035288113110266
GSM358473	0.0342577020924128
GSM358474	0.0361274627263552
GSM358475	0.0382432113380231
GSM358476	0.0348838996467813
GSM358477	0.0324001313948775
GSM358478	0.0365341402310788
GSM358479	0.0423192895339205
GSM358480	0.0383434399510523
GSM358481	0.0445837671680122
GSM358482	0.0386977724766596
GSM358483	0.0398191875555531
GSM358484	0.0408692248239787
GSM358485	0.0384227213990827
GSM358486	0.039360652541506
GSM358487	0.0365682446759338
GSM358488	0.0420047495418233
GSM358489	0.0444368416063116
GSM358490	0.0379505419642283
GSM358491	0.0393765843433638
GSM358492	0.0353119700044041
GSM358493	0.0397356314985202
GSM358494	0.0357511769046599
GSM358495	0.0371962917889686
GSM358496	0.0411902317251056
GSM358497	0.0407870751029217
GSM358498	0.0344727376181245
GSM358499	0.0459447603996952
GSM358500	0.0407894531533473
GSM358501	0.0388849914065051
GSM358502	0.0403064503693611
GSM358503	0.0383258393476914
GSM358504	0.0362911470500442
GSM358505	0.0366729124383039
GSM358506	0.0377171034177845
GSM358507	0.0383014907153736
GSM358508	0.0427225389064042
GSM358509	0.0415584981077651
GSM358510	0.049085457413556
GSM358511	0.0319861713182588
GSM358512	0.0408659202309818
GSM358513	0.039653537408808
GSM358514	0.0436514854454006
GSM358515	0.0397453574424894
GSM358516	0.0375843939439933
GSM358517	0.0390521814172662
GSM358518	0.0372924944995967
GSM358519	0.0309794156058673
GSM358520	0.0359684428021762
GSM358521	0.0392915635315017
GSM358522	0.0410301829039701
GSM358523	0.0423695720627278
GSM358524	0.0396586354274012
GSM358525	0.0386811871011789
GSM358526	0.039364626530753
GSM358527	0.0418147000402922
GSM358528	0.0396126635363845
GSM358529	0.0384199539007737
GSM358530	0.0400379012131845
GSM358531	0.0392535522214248
GSM358532	0.0381903713483957
GSM358533	0.0379212420576826
GSM358534	0.0418235988152334
GSM358535	0.0416672263062162
GSM358536	0.0378508808542573
GSM358537	0.041697315525138
GSM358538	0.0371402585508307
GSM358539	0.0411192389478712
GSM358540	0.0351270772657694
GSM358541	0.0461073773036594
GSM358542	0.0337822380005381
GSM358543	0.0367272525512401
GSM358544	0.0408496209971892
GSM358545	0.0313539224679374
GSM358546	0.0365616833601847
GSM358547	0.0390893666782699
GSM358548	0.037165848602998
GSM358549	0.0349782250599728
GSM358550	0.0320339545778514
GSM358551	0.0380656174846253
GSM358552	0.0335982843531957
GSM358553	0.0375849924132104
GSM358554	0.0333833447992357
GSM358555	0.0332286085273123
GSM358556	0.0329659135852489
GSM358557	0.0332778594701211
GSM358558	0.0429167294076425
GSM358559	0.0385351222129689
GSM358560	0.0377545395659667
GSM358561	0.0341877542651323
GSM358562	0.0379648883514678
GSM358563	0.0336148059072553
GSM358564	0.0366274989667707
GSM358565	0.0397383397911215
GSM358566	0.0352689620658
GSM358567	0.0377606444972409
GSM358568	0.0329530748000243
GSM358569	0.0378772507261112
GSM358570	0.0371524896250581
GSM358571	0.0398657502825314
GSM358572	0.0387857931557488
GSM358573	0.0375107597664363
GSM358574	0.0409139872419775
GSM358575	0.0388086787035893
GSM358576	0.0379483553936048
GSM358577	0.0393941696815954
GSM358578	0.0412593250890625
GSM358579	0.0387375884350831
GSM358580	0.042380664367204
GSM358581	0.0383208121033189
GSM358582	0.037101304077188
GSM358583	0.0410438200549997
GSM358584	0.037524741503853
GSM358585	0.0356163164983375
GSM358586	0.0430203880871678
GSM358587	0.0379080776503728
GSM358588	0.0375675949836302
GSM358589	0.0381199231391747
GSM358590	0.037292012476544
GSM358591	0.0335077381223642
GSM358592	0.0362805915948276
GSM358593	0.039090134948834
GSM358594	0.0382638900271797
GSM358595	0.0368015112217741
GSM358596	0.0339287226332595
GSM358597	0.036923865939627
GSM358598	0.0343920315180751
GSM358599	0.0376429051696243
GSM358600	0.0405990728861182
GSM358601	0.0376045290229427
GSM358602	0.0399553840479223
GSM358603	0.042309802816344
GSM358604	0.0406644198534479
GSM358605	0.0396858222537694
GSM358606	0.0398389165766523
GSM358607	0.0380723844549032
GSM358608	0.0389394845732142
GSM358609	0.0369594417159173
GSM358610	0.03337591387134
GSM358611	0.0383313830201307
GSM358612	0.0362839218725033
GSM358613	0.0360696927238481
GSM358614	0.03769961682063
GSM358615	0.0376638329041101
GSM358616	0.0345803191916467
GSM358617	0.036388879863063
GSM358618	0.0369768155947798
GSM358619	0.0329558406741252
GSM358620	0.0368429518658863
GSM358621	0.0403507480241842
GSM358622	0.0374382324038666
GSM358623	0.0358146592570713
GSM358624	0.0370532922820742
GSM358625	0.0392520106134412
GSM358626	0.0351889163122134
GSM358627	0.0441825701865048
GSM358628	0.0390757846505372
GSM358629	0.0376138495043656
GSM358630	0.0354797227268279
GSM950411	0.0450694554516188
GSM950412	0.0453197931472102
GSM950413	0.048338920707066
GSM950414	0.047528467649161
GSM950415	0.0445893964272269
GSM950416	0.0446395419089424
GSM950417	0.0464939413528962
GSM950418	0.0450686538159704
GSM950419	0.0466883488727601
GSM950420	0.044792505647381
GSM950421	0.052345040598719
GSM950422	0.0531594157874109
GSM950423	0.0362565565878465
GSM950424	0.0375723550460775
GSM950425	0.0363138522973475
GSM950426	0.0368854848493592
GSM950427	0.0427441427332063
GSM950428	0.039503918273457
GSM950429	0.0398894929071446
GSM950430	0.050326214540394
GSM950431	0.0465105821192465
GSM950432	0.0468636294736295
GSM950433	0.0449503663117811
GSM950434	0.0437563849455879
GSM950435	0.0469478119232147
GSM950436	0.047230819552588
GSM950437	0.0463576829836606
GSM950438	0.0441629151584718
GSM950439	0.0494524215937761
GSM950440	0.0488471610662259
GSM950441	0.045579484895772
GSM950442	0.0457842931621322
GSM950443	0.0501939096212207
GSM950444	0.0463349914570881
GSM950445	0.0336977849817613
GSM950446	0.033788497192072
GSM950447	0.030403018415856
GSM950448	0.0318807656959933
GSM950449	0.0325985631039656
GSM950450	0.0313795079046943
GSM950451	0.0404852388120278
GSM950452	0.0366604709365678
GSM950453	0.0303994773687646
GSM950454	0.0303901863324946
GSM950455	0.0301151565816836
GSM950456	0.0361661959747779
GSM950457	0.0417129312096565
GSM950458	0.0317313879829679
GSM950459	0.0391567363543037
GSM950460	0.0353009889766689
GSM950461	0.0358775420174315
GSM950462	0.0367991751705534
GSM950463	0.0334826687146125
GSM950464	0.035247159552281
GSM950465	0.0357649442892729
GSM950466	0.0376315494455309
GSM950467	0.034701617579138
GSM950468	0.0359634479498862
GSM950469	0.0412876369439667
GSM950470	0.0358943251261648
GSM950471	0.0383643206366338
GSM950472	0.0334508822450136
GSM950473	0.0345006379480379
GSM950474	0.0341115521803124
GSM950475	0.0312268930682982
GSM950476	0.0330247251591248
GSM950477	0.0339331801394913
GSM950478	0.0338808127396626
GSM950479	0.0332579218984561
GSM950480	0.034211312628233
GSM950481	0.0374445239435409
GSM950482	0.0396405560617872
GSM950483	0.0340092173236298
GSM950484	0.0336578248996415
GSM950485	0.0334450225139513
GSM950486	0.0326305514909117
GSM950487	0.0348470038244176
GSM950488	0.0354397441827933
GSM950489	0.0331684873747972
GSM950490	0.0304288075033539
GSM950491	0.0340560142661628
GSM950492	0.0322622796086572
GSM950493	0.0359388912032627
GSM950494	0.0363265838893398
GSM950495	0.0388070434922859
GSM950496	0.0329661653351827
GSM950497	0.0419919452633891
GSM950498	0.0325370980568402
GSM950499	0.0342645320507154
GSM950500	0.0309637546052453
GSM950501	0.0327281215974224
GSM950502	0.0330823272299299
GSM950503	0.0319595642851208
GSM950504	0.0326804274674314
GSM950505	0.0350613319220994
GSM950506	0.0346767748562366
GSM950507	0.036574408098466
GSM950508	0.0431016193779605
GSM950509	0.0519436150140825
GSM950510	0.0484474358080441
GSM950511	0.0496415249978734
GSM950512	0.0464351145343627
GSM950513	0.0474490275730167
GSM950514	0.0436818114048584
GSM950515	0.0447580222227128
GSM950516	0.0477398638360381
GSM950517	0.0451545237018153
GSM950518	0.0449674699455327
GSM950519	0.0455211187567268
GSM950520	0.0486478449881153
GSM950521	0.0420193876023576
GSM950522	0.045622827952107
GSM950523	0.0410158428283924
GSM950524	0.048962147531592
GSM950525	0.044809462968434
GSM950526	0.0494701447447037
GSM950527	0.0456318411722849
GSM950528	0.0474772462969293
GSM950529	0.0447327614060105
GSM950530	0.0460161470879588
GSM950531	0.0436772774516407
GSM950532	0.046660776837177
GSM971957	0.0389809927700472
GSM971958	0.0415925866232977
GSM971959	0.0379643144502489
GSM971960	0.0363222275376067
GSM971961	0.0445452068133169
GSM971962	0.0387241062666718
GSM971963	0.0356585649018058
GSM971964	0.0360377592214155
GSM971965	0.0398686267114425
GSM971966	0.0432508910214808
GSM971967	0.035544882799045
GSM971968	0.0408111672543599
GSM971969	0.0386386494940056
GSM971970	0.04018931959533
GSM971971	0.0374444845974075
GSM971972	0.0402421527053996
GSM971973	0.0438709251515067
GSM971974	0.0409955288075141
GSM971975	0.0385520613805074
GSM971976	0.0380200126207607
GSM971977	0.0392491584014794
GSM971978	0.0379388690107444
GSM971979	0.0391426095521869
GSM971980	0.0371330274574577
GSM971981	0.0408968391057474
GSM971982	0.0392002279529188
GSM971983	0.0362536936925197
GSM971984	0.0399130800603722
GSM971985	0.0376418789810311
GSM971986	0.0457092812731607
GSM971987	0.0386070046648883
GSM971988	0.0427781612621052
GSM971989	0.0390827256249308
GSM971990	0.0365000020889845
GSM971991	0.0423602336634988
GSM971992	0.0375569260921823
GSM971993	0.0369994089384117
GSM971994	0.0389260911271104
GSM971995	0.0368889595157605
GSM971996	0.0424012316778568
GSM971997	0.0360066303578927
GSM971998	0.0354605149504801
GSM971999	0.0366174823350675
GSM972000	0.0432675103587616
GSM972001	0.0358965457576909
GSM972002	0.0399492407710534
GSM972003	0.0405042020091647
GSM972004	0.0395646108095824
GSM972005	0.0404068621687807
GSM972006	0.0400030357687569
GSM972007	0.0401552545527134
GSM972008	0.045068763846675
GSM972009	0.0418647271404025
GSM972010	0.0382553917897189
GSM972011	0.0466096958631823
GSM972012	0.0374468069480632
GSM972013	0.0384356717450196
GSM972014	0.0376077256958298
GSM972015	0.0420554054887609
GSM972016	0.040435228368497
GSM972017	0.0404952309795414
GSM972018	0.03832021062566
GSM972019	0.0402032003540951
GSM972020	0.0379480891126585
GSM972021	0.0401020862888452
GSM972022	0.0391103818459397
GSM972023	0.0379380722368335
GSM972024	0.0368042234061869
GSM972025	0.0391513730853829
GSM972026	0.0414497858619523
GSM972027	0.0405496043277606
GSM972028	0.0409290749942017
GSM972029	0.0403922241956941
GSM972030	0.0438917783960396
GSM972031	0.0372576399318484
GSM972032	0.0361712489982645
GSM972033	0.0390352697929027
GSM972034	0.0399416604196375
GSM972035	0.0368059066518263
GSM972036	0.0389578602059495
GSM972037	0.040714419597046
GSM972038	0.0367716748561374
GSM972039	0.0450515277917984
GSM972040	0.0370571335161449
GSM972041	0.0408369890505908
GSM972042	0.0362821947891983
GSM972043	0.036544149903379
GSM972044	0.0385669162761814
GSM972045	0.0359368131955193
GSM972046	0.0424822143593352
GSM972047	0.0411713838204641
GSM972048	0.0386776236668025
GSM972049	0.0407029371502751
GSM972050	0.0366681371945618
GSM972051	0.0414340495994495
GSM972052	0.0362077140779738
GSM972053	0.0383669452431426
GSM972054	0.0384084966464054
GSM972055	0.0435218558414038
GSM972056	0.0429667405081604
GSM972057	0.0410466698277723
GSM972058	0.0385429300240404
GSM972059	0.0489974674003059
GSM972060	0.0390502632741162
GSM972061	0.045481024829424
GSM972062	0.039685486044241
GSM972063	0.0370783920206787
GSM972064	0.0428938758505121
GSM972065	0.0374209001794155
GSM972066	0.0389571639124763
GSM972067	0.0415135145158418
GSM972068	0.0455351198408459
GSM972069	0.0404861489922262
GSM972070	0.036691007931162
GSM972071	0.038463812349492
GSM972072	0.0395370015468563
GSM972073	0.0405361632868791
GSM972074	0.0387198197539826
GSM972075	0.0382883125903536
GSM972076	0.0388702102883119
GSM972077	0.0459942953893964
GSM972078	0.0405723261857219
GSM972079	0.0452406888471641
GSM972080	0.0396776868236053
GSM972081	0.038360140930516
GSM972082	0.0450658797652786
GSM972083	0.0422891338821627
GSM972084	0.0379392520545412
GSM972085	0.0396445895835469
GSM972086	0.0378257566031738
GSM972087	0.036612216094695
GSM972088	0.0367688495300744
GSM972089	0.0401862842753226
GSM972090	0.0376221812432669
GSM972091	0.0370906606756256
GSM972092	0.03880163777471
GSM972093	0.0398338235386028
GSM972094	0.0393246543345901
GSM972095	0.0389530820509722
GSM972096	0.0395152506163244
GSM972097	0.0499896230849313
GSM972098	0.0393879277574863
GSM972099	0.0370403144780057
GSM972100	0.0401402344132773
GSM972101	0.0420860350718324
GSM972102	0.0415251619389542
GSM972103	0.0413713958319889
GSM972104	0.0402875300824657
GSM972105	0.0432187230889446
GSM972106	0.0407444875042845
GSM972107	0.0428462023962705
GSM972108	0.0388559802964014
GSM972109	0.0383586994937552
GSM972110	0.0394970703257021
GSM972111	0.0424749455431747
GSM972112	0.0452758542327476
GSM972113	0.0483632900015877
GSM972114	0.0397080309011341
GSM972115	0.038265732768471
GSM972116	0.0379039090708109
GSM972117	0.0350608950203828
GSM972118	0.0392980115866105
GSM972119	0.0400272486990936
GSM972120	0.0382682477648425
GSM972121	0.0375695823555176
GSM972122	0.0388833707905611
GSM972123	0.0380088527805894
GSM972124	0.036735970942331
GSM972125	0.039476185985194
GSM972126	0.0387080218478337
GSM972127	0.0397786753708961
GSM972128	0.0393444037144919
GSM972129	0.0384322018304944
GSM972130	0.0385527336022164
GSM972131	0.0439202688779674
GSM972132	0.038632309611524
GSM972133	0.0390068536419602
GSM972134	0.0357661063406957
GSM972135	0.0391670682946838
GSM972136	0.0364277504194726
GSM972137	0.0372878484964411
GSM972138	0.0366569340058131
GSM972139	0.0369622560944149
GSM972140	0.0412807445051857
GSM972141	0.036701853157587
GSM972142	0.0363626224398572
GSM972143	0.0387034025929534
GSM972144	0.0388639967262984
GSM972145	0.0375913972285852
GSM972146	0.041365188094902
GSM972147	0.0362226290450521
GSM972148	0.0364878888301881
GSM972149	0.0407966735107897
GSM972150	0.0378323196468587
GSM972151	0.0364751024548108
GSM972152	0.0361623968730398
GSM972153	0.0368224268261832
GSM972154	0.0373808847181042
GSM972155	0.0375950851081872
GSM972156	0.0380050066120031
GSM972157	0.0395884128388714
GSM972158	0.0408361837632818
GSM972159	0.0392342190495767
GSM972160	0.0384610214920918
GSM972161	0.0399852355169023
GSM972162	0.0382077882580255
GSM972163	0.0381008999102661
GSM972164	0.037631493437094
GSM972165	0.0391979953200342
GSM972166	0.0380114381808471
GSM972167	0.0361622643150128
GSM972168	0.0401507475880035
GSM972169	0.0376053720818245
GSM972170	0.0400709847952944
GSM972171	0.0392816274790977
GSM972172	0.0421022674932517
GSM972173	0.0434172987414139
GSM972174	0.0412719720550157
GSM972175	0.04359201596753
GSM972176	0.0441832357227619
GSM972177	0.0429841936882999
GSM972178	0.0404097158889892
GSM972179	0.0416582962834005
GSM972180	0.0385179753233099
GSM972181	0.0477246395234487
GSM972182	0.041989712478988
GSM972183	0.0421753165490196
GSM972184	0.0514327149074422
GSM972185	0.0427465152304016
GSM972186	0.0470989652296335
GSM972187	0.0428563181294448
GSM972188	0.041657356440307
GSM972189	0.0338429542897915
GSM972190	0.0425942383934987
GSM972191	0.0401847192089821
GSM972192	0.0425582627824001
GSM972193	0.0424717951270735
GSM972194	0.0418029377668279
GSM972195	0.0403401990814104
GSM972196	0.0406750382838535
GSM972197	0.041170494288142
GSM972198	0.0389677528734007
GSM972199	0.0412090004086079
GSM972200	0.0382430896151965
GSM972201	0.0431445440663954
GSM972202	0.0361439685633103
GSM972203	0.0391558418147479
GSM972204	0.0359085709620677
GSM972205	0.0356674373731777
GSM972206	0.0395808833919661
GSM972207	0.0378912740757194
GSM972208	0.0387493661006962
GSM972209	0.0401361059860424
GSM972210	0.0416831318382945
GSM972211	0.0405158005818858
GSM972212	0.0380409640561568
GSM972213	0.038736979531327
GSM972214	0.0419546870962598
GSM972215	0.038466256143364
GSM972216	0.0399657526271691
GSM972217	0.0404289493621502
GSM972218	0.0385853349337312
GSM972219	0.0366997873811905
GSM972220	0.036319788775714
GSM972221	0.0359346206491765
GSM972222	0.0397808302216674
GSM972223	0.0398078350899226
GSM972224	0.0393543077676139
GSM972225	0.0395362625119225
GSM972226	0.039791586584487
GSM972227	0.0405769117633375
GSM972228	0.0383292691990567
GSM972229	0.0350817810376213
GSM972230	0.03867391805209
GSM972231	0.0429340354934097
GSM972232	0.0406549454967297
GSM972233	0.0389553577629547
GSM972234	0.0388785527956934
GSM972235	0.0378407013979845
GSM972236	0.039980942821859
GSM972237	0.0383773089423451
GSM972238	0.0399279968026202
GSM972239	0.038480979754097
GSM972240	0.0403633562636941
GSM972241	0.039717961823574
GSM972242	0.0385434231235497
GSM972243	0.0395066850148124
GSM972244	0.0445779933408073
GSM972245	0.0408520532662887
GSM972246	0.0397767099423562
GSM972247	0.0413637078591038
GSM972248	0.0405674461440698
GSM972249	0.03896353449763
GSM972250	0.0384831292658166
GSM972251	0.0423254738570699
GSM972252	0.0376624455806906
GSM972253	0.0385213814658528
GSM972254	0.0431835964776148
GSM972255	0.0414177928467243
GSM972256	0.0404457624685119
GSM972257	0.0431542971664632
GSM972258	0.040806351178828
GSM972259	0.0412080884191807
GSM972260	0.0417037197368918
GSM972261	0.0363938992159618
GSM972262	0.0435616580850745
GSM972263	0.0362022943169834
GSM972264	0.0344444304772825
GSM972265	0.0403399658895326
GSM972266	0.0369753712445495
GSM972267	0.0388326151452076
GSM972268	0.0411400043313319
GSM972269	0.0444167616342786
GSM972270	0.0375071848410172
GSM972271	0.0404111342813894
GSM972272	0.0387068881529886
GSM972273	0.0411254001418005
GSM972274	0.0363002552074182
GSM972275	0.0371754789183684
GSM972276	0.0409941734101353
GSM972277	0.0416648252129545
GSM972278	0.038485113211114
GSM972279	0.0412434886539995
GSM972280	0.041482750280228
GSM972281	0.0394072634830367
GSM972282	0.0358069419852283
GSM972283	0.0370899113129705
GSM972284	0.0411401093622061
GSM972285	0.0380084678124564
GSM972286	0.0394722333799081
GSM972287	0.0393020910917692
GSM972288	0.0427476412986446
GSM972289	0.0367802583565308
GSM972290	0.0361061213457982
GSM972291	0.038727305709475
GSM972292	0.0399121010794697
GSM972293	0.0421382878126151
GSM972294	0.0372710804001893
GSM972295	0.0419101557205188
GSM972296	0.0349294055894346
GSM972297	0.039742867649763
GSM972298	0.0381652568741781
GSM972299	0.0407858036317737
GSM972300	0.0433686534001463
GSM972301	0.0394298472252449
GSM972302	0.0382813430642091
GSM972303	0.0391364051423366
GSM972304	0.0381494853610315
GSM972305	0.0381040280084639
GSM972306	0.0401094930800151
GSM972307	0.0395384443506949
GSM972308	0.0358239866340282
GSM972309	0.039280687740834
GSM972310	0.0391227550940106
GSM972311	0.0521674528410094
GSM972312	0.0398430930837078
GSM972313	0.0408361464655437
GSM972314	0.0404076219027542
GSM972315	0.0372012265593281
GSM972316	0.0415561100984736
GSM972317	0.0398234433803245
GSM972318	0.0401766131011236
GSM972319	0.039769738392203
GSM972320	0.0400448024444581
GSM972321	0.0371946969863301
GSM972322	0.0377222814318935
GSM972323	0.0390916012702123
GSM972324	0.0395862526827796
GSM972325	0.0396092179386426
GSM972326	0.0396365991434616
GSM972327	0.0383624971262812
GSM972328	0.0398473704545137
GSM972329	0.0378010958216837
GSM972330	0.0397983930236765
GSM972331	0.0369670129959783
GSM972332	0.0419181302915654
GSM972333	0.0404523221310471
GSM972334	0.0399139192811324
GSM972335	0.0390471003338964
GSM972336	0.0394479178863166
GSM972337	0.0367964773874132
GSM972338	0.0380995373630475
GSM972339	0.040215940989072
GSM972340	0.0376709135706525
GSM972341	0.0380501166965217
GSM972342	0.0397440687018066
GSM972343	0.0371466300289913
GSM972344	0.041537537586449
GSM972345	0.0400231788486686
GSM972346	0.0416581043092078
GSM972347	0.038080564469217
GSM972348	0.0371857971539614
GSM972349	0.0481132159481521
GSM972350	0.0356169267146505
GSM972351	0.0395902156929267
GSM972352	0.0422955717280735
GSM972353	0.0400504289471847
GSM972354	0.0380691109465722
GSM972355	0.0430014531020057
GSM972356	0.0372427533023117
GSM972357	0.0386489856709239
GSM972358	0.0367119370944798
GSM972359	0.0395799087668502
GSM972360	0.040677889252451
GSM972361	0.0427806512815591
GSM972362	0.0382958818491195
GSM972363	0.0408979530169154
GSM972364	0.0404785493501149
GSM972365	0.0443410923508361
GSM972366	0.0428746554383248
GSM972367	0.0484413618896302
GSM972368	0.0383913608535532
GSM972369	0.0410643076511958
GSM972370	0.0411071087915882
GSM972371	0.0369847973458274
GSM972372	0.037561011823003
GSM972373	0.0396605965254298
GSM972374	0.0376018015006999
GSM972375	0.0414023392587527
GSM972376	0.0417965506488119
GSM972377	0.0396347845055545
GSM972378	0.0404486327443806
GSM972379	0.0387458963454478
GSM972380	0.0402162399462139
GSM972381	0.043594226360739
GSM972382	0.0396021754776954
GSM972383	0.0379926573148074
GSM972384	0.0415790151797614
GSM972385	0.0413446014677111
GSM972386	0.0383800464962941
GSM972387	0.0367027797182394
GSM972388	0.0391617961554835
GSM972389	0.0378872157073416
GSM972390	0.0424143203535819
GSM972391	0.0421061708500864
GSM972392	0.0398873659628512
GSM972393	0.0398811042993434
GSM972394	0.04204250540614
GSM972395	0.0398894779313051
GSM972396	0.0393810165101568
GSM972397	0.0407717576649277
GSM972398	0.0389241607386588
GSM972399	0.0395549552494217
GSM972400	0.0377755114748853
GSM972401	0.0370273702994762
GSM972402	0.043304995657846
GSM972403	0.0423649123554037
GSM972404	0.0360085133388066
GSM972405	0.0399208290958615
GSM972406	0.038373555738146
GSM972407	0.0415310513435463
GSM972408	0.0375444956021357
GSM972409	0.0431028447579778
GSM972410	0.0462228506719288
GSM972411	0.036529544741509
GSM972412	0.0394871695246856
GSM972413	0.0451586272135763
GSM972414	0.0371530670978069
GSM972415	0.0362522884845429
GSM972416	0.0466173789862338
GSM972417	0.0386478502320892
GSM972418	0.0391648726299805
GSM972419	0.0448643514180871
GSM972420	0.0436941664213711
GSM972421	0.0435152268464705
GSM972422	0.0478248666724823
GSM972423	0.0384795636975718
GSM972424	0.0430583344831417
GSM972425	0.045770502099037
GSM972426	0.0429217259753206
GSM972427	0.042852631097734
GSM972428	0.0459908508359527
GSM972429	0.0402147093902308
GSM972430	0.0406277182951895
GSM972431	0.039159095799995
GSM972432	0.0400868936551581
GSM972433	0.0418187874326096
GSM972434	0.0351920843994358
GSM972435	0.038063172215462
GSM972436	0.0394801423686994
GSM972437	0.0399992503969881
GSM972438	0.0415266993455436
GSM972439	0.0379033948787052
GSM972440	0.0407899483647406
GSM972441	0.0402273193342132
GSM972442	0.0370526896294367
GSM972443	0.0377963346366785
GSM972444	0.0386107233650105
GSM972445	0.0375046545241679
GSM972446	0.0398003885313944
GSM972447	0.037963820927698
GSM972448	0.0434856821351985
GSM972449	0.0414352501559766
GSM972450	0.0385405935325347
GSM972451	0.0386150002270829
GSM972452	0.0388572100675035
GSM972453	0.0387533016672917
GSM972454	0.0381368136973487
GSM972455	0.0408769182407366
GSM972456	0.0401079763971513
GSM972457	0.0389287153247981
GSM972458	0.0371074261957981
GSM972459	0.0390356701272869
GSM972460	0.0409688506773134
GSM972461	0.0375089274534379
GSM972462	0.0395415273195602
GSM972463	0.037760002880783
GSM972464	0.0392394225917718
GSM972465	0.0407716115987909
GSM972466	0.0397482973572384
GSM972467	0.0423524515845873
GSM972468	0.0389835029947776
GSM972469	0.0396561581093945
GSM972470	0.0373054972350335
GSM972471	0.0369072556613496
GSM972472	0.0403283337034346
GSM972473	0.0369279408513601
GSM972474	0.0401187768961229
GSM972475	0.0401488554234872
GSM972476	0.0444121244205576
GSM972477	0.0410207614743551
GSM972478	0.0382043779313897
GSM972479	0.0514866054643223
GSM972480	0.0381303808986416
GSM972481	0.0415836739212212
GSM972482	0.0405977242566073
GSM972483	0.0406500054877365
GSM972484	0.0410512662212741
GSM972485	0.0378125849744606
GSM972486	0.0398051989707967
GSM972487	0.0374399644171264
GSM972488	0.0378292358536777
GSM972489	0.040408254289984
GSM972490	0.0377825294585738
GSM972491	0.0400177532760863
GSM972492	0.0379894074400039
GSM972493	0.0385807140442599
GSM972494	0.0375524329657555
GSM972495	0.037218055970515
GSM972496	0.0376446915903067
GSM972497	0.0391825319935077
GSM972498	0.0390478474084817
GSM972499	0.0380205553508633
GSM972500	0.0519280367437271
GSM972501	0.0412383915507625
GSM972502	0.0416921555790446
GSM972503	0.0394674800297707
GSM972504	0.0426104864964063
GSM972505	0.0411376866049249
GSM972506	0.0422397682757502
GSM972507	0.0381162895301475
GSM972508	0.0366816059991913
GSM972509	0.0375716003113498
GSM972510	0.0373245980319613
GSM972511	0.0381257423447517
GSM972512	0.0377311049084638
GSM972513	0.0388440487105161
GSM972514	0.0352878097245119
GSM972515	0.0376205860086851
GSM972516	0.0380935400635879
GSM972517	0.0379858606765867
GSM972518	0.0413325383871565
GSM972519	0.0426416807964036
GSM972520	0.0375214692797331
GSM972521	0.0367054114939523
GSM972522	0.0382771809738029
GSM1681353	0.0373096557692003
GSM1681354	0.0384694569366983
GSM1681355	0.0382909911245194
GSM1681356	0.0394560819718611
GSM1681357	0.0358247309802825
GSM1681358	0.0396383533460271
GSM1681359	0.0372438159273063
GSM1681360	0.0380141805317194
GSM1681361	0.0379025948185375
GSM1681362	0.0362336844423054
GSM1681363	0.0376895763934632
GSM1681364	0.0390423877606482
GSM1681365	0.0393058198752572
GSM1681366	0.0378647813453501
GSM1681367	0.0378143057258513
GSM1681368	0.0375534185675986
GSM1681369	0.0376865189363197
GSM1681370	0.0381113555388037
GSM1681371	0.037767222172985
TCGA.3L.AA1B	0.00964539451062597
TCGA.4N.A93T	0.0104740788294479
TCGA.4T.AA8H	0.0102703039933621
TCGA.5M.AAT4	0.0111588193110731
TCGA.5M.AAT5	0.00977162317516722
TCGA.5M.AAT6	0.0177490975293111
TCGA.5M.AATA	0.00934200568156491
TCGA.5M.AATE	0.0101285301234338
TCGA.A6.2675	0.0108340600945637
TCGA.A6.2682	0.0133554407206455
TCGA.A6.2684	0.0103027949889206
TCGA.A6.2685	0.0129991211210741
TCGA.A6.2686	0.0115160786952317
TCGA.A6.4105	0.00974461182061978
TCGA.A6.5656	0.00937142277672203
TCGA.A6.5657	0.0113881852121249
TCGA.A6.5659	0.011987457806126
TCGA.A6.5660	0.0104050579857266
TCGA.A6.5661	0.0087884194856756
TCGA.A6.5662	0.0131343514138682
TCGA.A6.5664	0.0119855805230814
TCGA.A6.5665	0.0103424164436787
TCGA.A6.5666	0.0107883596196578
TCGA.A6.5667	0.0112428845890604
TCGA.A6.6137	0.00678806951723448
TCGA.A6.6138	0.00741311048114222
TCGA.A6.6140	0.00697458248828936
TCGA.A6.6141	0.00946884247247399
TCGA.A6.6142	0.0143340547939984
TCGA.A6.6648	0.00737608455324397
TCGA.A6.6649	0.00992213046011575
TCGA.A6.6650	0.00727727421190811
TCGA.A6.6651	0.0137731824703426
TCGA.A6.6652	0.0095532637805998
TCGA.A6.6653	0.00867103731097086
TCGA.A6.6654	0.0117493228127135
TCGA.A6.6780	0.00829606878988445
TCGA.A6.6781	0.0159526533412405
TCGA.A6.6782	0.0130396150376131
TCGA.A6.A565	0.00788806042316209
TCGA.A6.A566	0.0112884874144434
TCGA.A6.A567	0.0115300476958874
TCGA.A6.A56B	0.0108117465270452
TCGA.A6.A5ZU	0.0127696060082666
TCGA.AA.3489	0.0133900068641134
TCGA.AA.3492	0.0093217289121713
TCGA.AA.3495	0.00874801721145995
TCGA.AA.3496	0.00859817292704699
TCGA.AA.3502	0.00801308972638186
TCGA.AA.3506	0.0107053057834479
TCGA.AA.3509	0.00929490617317057
TCGA.AA.3511	0.0102841106459288
TCGA.AA.3526	0.00967686676162571
TCGA.AA.3655	0.00933242147501688
TCGA.AA.3660	0.0105163699695287
TCGA.AA.3662	0.0102947662305987
TCGA.AA.3663	0.00874834224922169
TCGA.AA.3675	0.0105168425935279
TCGA.AA.3685	0.00991698658385358
TCGA.AA.3697	0.00743973896420582
TCGA.AA.3712	0.00939470964368513
TCGA.AA.3713	0.00766574388330786
TCGA.AA.A01P	0.0101349525023306
TCGA.AA.A01X	0.0113652084141755
TCGA.AA.A01Z	0.00837146837977566
TCGA.AA.A02K	0.0111568398384277
TCGA.AA.A02Y	0.00863188698038334
TCGA.AD.5900	0.0112232226111955
TCGA.AD.6548	0.010266077707747
TCGA.AD.6888	0.011462811577085
TCGA.AD.6889	0.0112113213602274
TCGA.AD.6890	0.0100653375867132
TCGA.AD.6895	0.0108825463128266
TCGA.AD.6899	0.0103038189168179
TCGA.AD.6901	0.0167629001226401
TCGA.AD.6963	0.00887191205901322
TCGA.AD.6964	0.013570306240969
TCGA.AD.6965	0.010517348890447
TCGA.AD.A5EJ	0.0116461216455487
TCGA.AD.A5EK	0.00926776400893707
TCGA.AM.5820	0.0109250402635592
TCGA.AM.5821	0.0115512744563776
TCGA.AU.3779	0.0105449951790901
TCGA.AU.6004	0.0101070146616844
TCGA.AY.5543	0.00800819272714511
TCGA.AY.6196	0.015351972329109
TCGA.AY.6197	0.00689667260622208
TCGA.AY.6386	0.00886181845689029
TCGA.AY.A54L	0.0100075907791383
TCGA.AY.A69D	0.00914001237997612
TCGA.AY.A71X	0.00987228144486453
TCGA.AY.A8YK	0.00820944694161061
TCGA.AZ.4313	0.0123539414421199
TCGA.AZ.4315	0.0121938961325851
TCGA.AZ.4323	0.0184501656149371
TCGA.AZ.4614	0.0127461611157604
TCGA.AZ.4615	0.0104234438302958
TCGA.AZ.4616	0.0135354033815836
TCGA.AZ.4682	0.0102571428296291
TCGA.AZ.4684	0.0107753961548813
TCGA.AZ.5403	0.0129560610388312
TCGA.AZ.5407	0.00770627969506169
TCGA.AZ.6598	0.00997307959388316
TCGA.AZ.6599	0.00879475708639
TCGA.AZ.6600	0.0101686020685669
TCGA.AZ.6601	0.0111058374015495
TCGA.AZ.6603	0.00971191597497627
TCGA.AZ.6605	0.010897276053805
TCGA.AZ.6606	0.0100345694541374
TCGA.AZ.6607	0.0170314166914787
TCGA.AZ.6608	0.0104611346224615
TCGA.CA.5254	0.0147550028099278
TCGA.CA.5255	0.0135014979290736
TCGA.CA.5256	0.0112881291249917
TCGA.CA.5796	0.00725485773935829
TCGA.CA.5797	0.0100856280146697
TCGA.CA.6715	0.0106942936021587
TCGA.CA.6716	0.0106502828353388
TCGA.CA.6717	0.0113023231703971
TCGA.CA.6718	0.00981013543715062
TCGA.CA.6719	0.0109697022919782
TCGA.CK.4947	0.00761348136907767
TCGA.CK.4948	0.0142027495086247
TCGA.CK.4950	0.00794584166285021
TCGA.CK.4951	0.0118204584643303
TCGA.CK.4952	0.00757012141185589
TCGA.CK.5912	0.00863492695588858
TCGA.CK.5913	0.0110001116480488
TCGA.CK.5914	0.00794729360511823
TCGA.CK.5915	0.00678607321489672
TCGA.CK.5916	0.0101915724419373
TCGA.CK.6746	0.0100207374906661
TCGA.CK.6747	0.00860264974983489
TCGA.CK.6748	0.0117910180774323
TCGA.CK.6751	0.00926627434995069
TCGA.CM.4743	0.0118367908548311
TCGA.CM.4744	0.00949713919540599
TCGA.CM.4747	0.0109748191493303
TCGA.CM.4751	0.00984883108118793
TCGA.CM.5344	0.0130328028058888
TCGA.CM.5348	0.0118267298417667
TCGA.CM.5349	0.0114796107508665
TCGA.CM.5860	0.0102495140030308
TCGA.CM.5861	0.0137440585468376
TCGA.CM.5862	0.0114800302245518
TCGA.CM.5863	0.0124703734177341
TCGA.CM.5864	0.00866604329058007
TCGA.CM.5868	0.0134646117657612
TCGA.CM.6161	0.0104920747912522
TCGA.CM.6162	0.0108490360669294
TCGA.CM.6163	0.00959776433556195
TCGA.CM.6164	0.0111287392070911
TCGA.CM.6165	0.00926646755369323
TCGA.CM.6166	0.0144192447770729
TCGA.CM.6167	0.0142190242547666
TCGA.CM.6168	0.0104522572091968
TCGA.CM.6169	0.00896171461701466
TCGA.CM.6170	0.0092396638444937
TCGA.CM.6171	0.00781994786843121
TCGA.CM.6172	0.00934699358666466
TCGA.CM.6674	0.0121499407757503
TCGA.CM.6675	0.0103592896368987
TCGA.CM.6676	0.013085145496111
TCGA.CM.6677	0.00991364893860966
TCGA.CM.6678	0.0133275795966796
TCGA.CM.6679	0.0106353668302263
TCGA.CM.6680	0.00887517371937278
TCGA.D5.5537	0.0110103358232654
TCGA.D5.5538	0.0106866167410379
TCGA.D5.5539	0.0100674086269467
TCGA.D5.5540	0.0114664420425175
TCGA.D5.5541	0.0115123327598342
TCGA.D5.6529	0.0103467777004548
TCGA.D5.6530	0.00853108010565745
TCGA.D5.6531	0.010189159660019
TCGA.D5.6532	0.0101433104296025
TCGA.D5.6533	0.00797598886894483
TCGA.D5.6534	0.0126075537271647
TCGA.D5.6535	0.0089155610815992
TCGA.D5.6536	0.0124912656636792
TCGA.D5.6537	0.0105479082037906
TCGA.D5.6538	0.00924564533412733
TCGA.D5.6539	0.00627123716424072
TCGA.D5.6540	0.0102895008629663
TCGA.D5.6541	0.0126255667873554
TCGA.D5.6898	0.00976576485901853
TCGA.D5.6920	0.00688075420322777
TCGA.D5.6922	0.0102202189455215
TCGA.D5.6923	0.0109046786339722
TCGA.D5.6924	0.0104065263661393
TCGA.D5.6926	0.0103542305479971
TCGA.D5.6927	0.00948034375942275
TCGA.D5.6928	0.00884301670256737
TCGA.D5.6929	0.0154592659205048
TCGA.D5.6930	0.0122268262090645
TCGA.D5.6931	0.00901734281768502
TCGA.D5.6932	0.00977263159901585
TCGA.D5.7000	0.00850011170695755
TCGA.DM.A0X9	0.0092165004656714
TCGA.DM.A0XD	0.0150546865809113
TCGA.DM.A0XF	0.0124326318960703
TCGA.DM.A1D0	0.0114081758082943
TCGA.DM.A1D4	0.00718824600216338
TCGA.DM.A1D6	0.0110616678999437
TCGA.DM.A1D7	0.00960124269672592
TCGA.DM.A1D8	0.01131987093021
TCGA.DM.A1D9	0.0109274593204549
TCGA.DM.A1DA	0.00989785883937285
TCGA.DM.A1DB	0.00953815099406867
TCGA.DM.A1HA	0.0138954161486413
TCGA.DM.A1HB	0.0130008185172617
TCGA.DM.A280	0.0136793625095532
TCGA.DM.A282	0.0118059926193167
TCGA.DM.A285	0.0158181166127134
TCGA.DM.A288	0.0088253231961924
TCGA.DM.A28A	0.011941583426882
TCGA.DM.A28C	0.00993030304548598
TCGA.DM.A28E	0.00815473667792133
TCGA.DM.A28F	0.010124361148566
TCGA.DM.A28G	0.0110229980440236
TCGA.DM.A28H	0.00982071665270768
TCGA.DM.A28K	0.00953331578456974
TCGA.DM.A28M	0.00897666090752364
TCGA.F4.6459	0.0133799141194103
TCGA.F4.6460	0.0109841236190124
TCGA.F4.6461	0.0112552798794909
TCGA.F4.6463	0.0127366838749885
TCGA.F4.6569	0.0164386708090547
TCGA.F4.6570	0.0111078484894025
TCGA.F4.6703	0.0198714360355291
TCGA.F4.6704	0.0123717318898697
TCGA.F4.6805	0.0122014642374622
TCGA.F4.6806	0.0107504308343607
TCGA.F4.6807	0.0124873729328785
TCGA.F4.6808	0.0126544822692481
TCGA.F4.6809	0.0135416266958877
TCGA.F4.6854	0.0100496608409013
TCGA.F4.6855	0.0151158900139814
TCGA.F4.6856	0.0107445694141775
TCGA.G4.6293	0.00783832427313502
TCGA.G4.6294	0.00788751390278645
TCGA.G4.6295	0.00793987971648312
TCGA.G4.6297	0.011037219866691
TCGA.G4.6298	0.0139991412731953
TCGA.G4.6299	0.0164127946181261
TCGA.G4.6302	0.016896330978701
TCGA.G4.6303	0.00984870603511283
TCGA.G4.6304	0.0118815067701368
TCGA.G4.6306	0.00835248638912545
TCGA.G4.6307	0.0111648976551966
TCGA.G4.6309	0.0130768760655949
TCGA.G4.6310	0.0125812886307395
TCGA.G4.6311	0.0107100753234173
TCGA.G4.6314	0.0111387477497488
TCGA.G4.6315	0.00865458498045273
TCGA.G4.6317	0.0125909436394897
TCGA.G4.6320	0.0107965082327211
TCGA.G4.6321	0.00973275836252481
TCGA.G4.6322	0.00860532452108517
TCGA.G4.6323	0.00881295947398055
TCGA.G4.6586	0.00876984470002612
TCGA.G4.6588	0.0107014409322862
TCGA.G4.6625	0.00817540562480589
TCGA.G4.6626	0.0112993307860649
TCGA.G4.6627	0.0107367036106139
TCGA.G4.6628	0.0103091200757127
TCGA.NH.A50T	0.0108409503079622
TCGA.NH.A50U	0.0092686975381975
TCGA.NH.A50V	0.00935583898103266
TCGA.NH.A5IV	0.0123089704022182
TCGA.NH.A6GA	0.0107623280827739
TCGA.NH.A6GB	0.00870389193311069
TCGA.NH.A6GC	0.0117619967170969
TCGA.NH.A8F7	0.0106631649581006
TCGA.NH.A8F8	0.0111286550538631
TCGA.QG.A5YV	0.00847881172757301
TCGA.QG.A5YW	0.0104291745175582
TCGA.QG.A5YX	0.00807157955377123
TCGA.QG.A5Z1	0.00835355778418987
TCGA.QG.A5Z2	0.00747622846367625
TCGA.QL.A97D	0.00613665579302904
TCGA.RU.A8FL	0.00797807676787037
TCGA.SS.A7HO	0.0086466984689022
TCGA.T9.A92H	0.00953857509841769
TCGA.WS.AB45	0.0103103285651211
TCGA.AF.2687	0.0165751425386662
TCGA.AF.2690	0.0163249468565998
TCGA.AF.2693	0.00846822071531151
TCGA.AF.3911	0.010600622274009
TCGA.AF.4110	0.00925305260632362
TCGA.AF.5654	0.0110169205053327
TCGA.AF.6136	0.00730753445772731
TCGA.AF.6655	0.0121392722809879
TCGA.AF.6672	0.00921657728534977
TCGA.AF.A56K	0.0093690416574821
TCGA.AF.A56L	0.0115499533290805
TCGA.AF.A56N	0.010424775027545
TCGA.AG.3591	0.0091859183430555
TCGA.AG.3592	0.00802263621824288
TCGA.AG.3725	0.00788704865720095
TCGA.AG.3731	0.010803631554067
TCGA.AG.3732	0.00805913702706875
TCGA.AG.3742	0.0107377446345926
TCGA.AG.3902	0.00794204485786483
TCGA.AG.4021	0.0146282971952061
TCGA.AG.4022	0.0108397410913854
TCGA.AH.6544	0.0120166653678073
TCGA.AH.6547	0.00862105875947988
TCGA.AH.6549	0.0118541902343672
TCGA.AH.6643	0.0113838763550617
TCGA.AH.6644	0.011757458649771
TCGA.AH.6897	0.00973143340748779
TCGA.AH.6903	0.00909370057668885
TCGA.BM.6198	0.0127072067169411
TCGA.CI.6619	0.0103870806610768
TCGA.CI.6620	0.00955838152634604
TCGA.CI.6621	0.00886729178002645
TCGA.CI.6622	0.00937964287389349
TCGA.CI.6623	0.00870691776680501
TCGA.CI.6624	0.00966217990098835
TCGA.CL.4957	0.010812361520051
TCGA.CL.5917	0.0131044421978735
TCGA.CL.5918	0.0110255889660901
TCGA.DC.4745	0.009133714924392
TCGA.DC.4749	0.0112667847929739
TCGA.DC.5337	0.0104137441536992
TCGA.DC.5869	0.012102405413951
TCGA.DC.6154	0.0126552631679491
TCGA.DC.6155	0.0163184726510237
TCGA.DC.6156	0.0126691669047004
TCGA.DC.6157	0.00989911238253744
TCGA.DC.6158	0.0107997262315996
TCGA.DC.6160	0.00644415800473064
TCGA.DC.6681	0.0109135669029533
TCGA.DC.6682	0.0111854320149595
TCGA.DC.6683	0.0103793507945703
TCGA.DT.5265	0.0186545459834412
TCGA.DY.A0XA	0.0111474751872616
TCGA.DY.A1DC	0.011014392241358
TCGA.DY.A1DD	0.0128726120702723
TCGA.DY.A1DE	0.011295887735952
TCGA.DY.A1DF	0.0119571908293291
TCGA.DY.A1DG	0.0105399935945547
TCGA.DY.A1H8	0.0117562643322489
TCGA.EF.5830	0.0103540715147929
TCGA.EF.5831	0.00939404235743746
TCGA.EI.6506	0.00641616736844898
TCGA.EI.6507	0.0121874215437229
TCGA.EI.6508	0.00858443100437675
TCGA.EI.6509	0.0138921890675136
TCGA.EI.6510	0.00749495578151828
TCGA.EI.6511	0.00854281535305204
TCGA.EI.6512	0.0076955647005919
TCGA.EI.6513	0.0129404732909677
TCGA.EI.6514	0.0101625038433457
TCGA.EI.6881	0.00776184083092624
TCGA.EI.6882	0.00639395085546604
TCGA.EI.6883	0.0114707199256039
TCGA.EI.6884	0.00766902443454297
TCGA.EI.6885	0.0115407807530935
TCGA.EI.6917	0.0118299893106786
TCGA.EI.7002	0.0114917216725737
TCGA.EI.7004	0.0116809884313127
TCGA.F5.6464	0.0121656944816879
TCGA.F5.6465	0.0101614249700695
TCGA.F5.6571	0.0104883523328854
TCGA.F5.6702	0.0162831015700759
TCGA.F5.6810	0.0108943733134687
TCGA.F5.6811	0.0137677336830496
TCGA.F5.6812	0.0119051968086376
TCGA.F5.6813	0.0116016468783312
[truncated: 8 more rows]
